# Supplementary material for: Online Communities as a Driver for Patient Empowerment: Systematic Review
Source: J Med Internet Res. 2021 Feb 9;23(2):e19910. doi: 10.2196/19910 (PMC7902187; doi:10.2196/19910)
Supplement: Multimedia Appendix 5 [file jmir_v23i2e19910_app5.xlsx]

## Sheet: First Selection Process - A1
First Selection process Author 1
	Amount of not finding Abstract (n=10)	Abstract (n=350)	Finding Abstract somewhere else (n=20)	Included for the second selection (n=49) - Maybe (n=72)		The References
	1	YES	NO	NO	1	792. Nov, O., J. Laut, and M. Porfiri, Using targeted design interventions to encourage extra-role crowdsourcing behavior. Journal of the Association for Information Science and Technology, 2016. 67(2): p. 483-489.
	2	YES	NO	MAYBE	1	793. Novak, L.L., K.M. Unertl, and R.J. Holden, Realizing the potential of patient engagement: Designing IT to support health in everyday life, in Evidence-Based Health Informatics: Promoting Safety and Efficiency through Scientific Methods and Ethical Policy. 2016. p. 237-247.
	1	DUPLICATE	DUPLICATE	DUPLICATE	1	794. Novak, L.L., K.M. Unertl, and R.J. Holden, Realizing the Potential of Patient Engagement: Designing IT to Support Health in Everyday Life. Studies In Health Technology And Informatics, 2016. 222: p. 237-247.
	3	YES	NO	NO	2	795. Nowell, W.B., J.R. Curtis, and R. Crow-Hercher, Patient Governance in a Patient-Powered Research Network for Adult Rheumatologic Conditions. Med Care, 2018. 56 Suppl 10 Suppl 1: p. S16-s21.
	4	YES	NO	NO	3	796. Nwachukwu, B.U., et al., Rating a Sports Medicine Surgeon's "Quality" in the Modern Era: an Analysis of Popular Physician Online Rating Websites. Hss j, 2016. 12(3): p. 272-277.
	5	YES	NO	NO	4	797. Nyende, H., U. Ask, and P. Nabende. Adopting a service-dominant logic to prediction of pregnancy complications: An exploratory study of maternal healthcare in Uganda. 2017.
	6	YES	NO	NO	5	798. O'Brien, N., J. Tan, and Y. Yuan. The role of social networking in healthcare. 2016.
	7	YES	NO	NO	6	799. O'Connor, S., et al., Understanding factors affecting patient and public engagement and recruitment to digital health interventions: A systematic review of qualitative studies. BMC Medical Informatics and Decision Making, 2016. 16(1).
	8	YES	NO	MAYBE	2	800. O'Grady, L.A., H. Witteman, and C.N. Wathen, The experiential health information processing model: supporting collaborative web-based patient education, in BMC Med Inform Decis Mak. 2008: England. p. 58.
	2	DUPLICATE	DUPLICATE	DUPLICATE	2	801. O'Grady, L.A., H. Witteman, and C.N. Wathen, The experiential health information processing model: Supporting collaborative web-based patient education. BMC Medical Informatics and Decision Making, 2008. 8.
	1	NO	YES	NO	7	802. O'Kane, A.A., H.M. Mentis, and E. Thereska, Non-static nature of patient consent: shifting privacy perspectives in health information sharing, in Proceedings of the 2013 conference on Computer supported cooperative work. 2013, ACM: San Antonio, Texas, USA.
	2	NO	YES	NO	8	803. O'Leary, K., et al., Understanding Design Tradeoffs for Health Technologies: A Mixed-Methods Approach, in Proceedings of the 33rd Annual ACM Conference on Human Factors in Computing Systems. 2015, ACM: Seoul, Republic of Korea.
	9	YES	NO	NO	9	804. O'Neill, T., 'Today I speak': Exploring how victim-survivors use reddit. International Journal for Crime, Justice and Social Democracy, 2018. 7(1): p. 44-59.
	10	YES	NO	MAYBE	3	805. O’Kane, A.A., et al., Turning to Peers: Integrating Understanding of the Self, the Condition, and Others’ Experiences in Making Sense of Complex Chronic Conditions. Computer Supported Cooperative Work: CSCW: An International Journal, 2016. 25(6): p. 477-501.
	11	YES	NO	MAYBE	4	806. Ofili, E.O., et al., DEMOCRATIZING DISCOVERY HEALTH WITH N=Me. Trans Am Clin Climatol Assoc, 2018. 129: p. 215-234.
	12	YES	NO	NO	10	807. Ogar, C.K., et al., Pharmacovigilance Rapid Alert System for Consumer Reporting (PRASCOR): A Look at Its Quantitative Contribution to Spontaneous Reporting in Nigeria from August 2012 to February 2017. Pharmaceutical Medicine, 2018. 32(2): p. 131-141.
	13	YES	NO	YES	1	808. Oh, H.J., et al., Facebooking for health: An examination into the solicitation and effects of health-related social support on social networking sites. Computers in Human Behavior, 2013. 29(5): p. 2072-2080.
	14	YES	NO	YES	2	809. Oh, H.J. and B. Lee, The Effect of Computer-Mediated Social Support in Online Communities on Patient Empowerment and Doctor–Patient Communication. Health Communication, 2012. 27(1): p. 30-41.
	3	DUPLICATE	DUPLICATE	DUPLICATE	3	810. Oh, H.J. and B. Lee, The Effect of Computer-Mediated Social Support in Online Communities on Patient Empowerment and Doctor-Patient Communication. Health Communication, 2012. 27(1): p. 30-41.
	15	YES	NO	NO	11	811. Olanrewaju, A., Measuring the service gaps in the roles of quantity surveyors in the emerging market. Benchmarking, 2016. 23(5): p. 1111-1131.
	16	YES	NO	NO	12	812. Oosterhuis, I., et al., Characteristics, Quality and Contribution to Signal Detection of Spontaneous Reports of Adverse Drug Reactions Via the WEB-RADR Mobile Application: A Descriptive Cross-Sectional Study. Drug Safety, 2018. 41(10): p. 969-978.
	17	YES	NO	NO	13	813. Oppenheimer, J., et al., Caring electronically for young outpatients who have epilepsy. Epilepsy and Behavior, 2018. 87: p. 226-232.
	18	YES	NO	MAYBE	5	814. Orr, T., et al., Smartphone and Internet Preferences of Parents: Information Needs and Desired Involvement in Infant Care and Pain Management in the NICU. Adv Neonatal Care, 2017. 17(2): p. 131-138.
	19	YES	NO	NO	14	815. Ortega, F., et al., The construction of the diagnosis of autism in a Brazilian virtual community. Interface: Communication, Health, Education, 2013. 17(44): p. 119-132.
	20	YES	NO	NO	15	816. Osaka, W. and K. Nakayama, Effect of a decision aid with patient narratives in reducing decisional conflict in choice for surgery among early-stage breast cancer patients: A three-arm randomized controlled trial. Patient Education and Counseling, 2017. 100(3): p. 550-562.
	21	YES	NO	MAYBE	6	817. Osei-Frimpong, K., A. Wilson, and F. Lemke, Patient co-creation activities in healthcare service delivery at the micro level: The influence of online access to healthcare information. Technological Forecasting and Social Change, 2018. 126: p. 14-27.
	22	YES	NO	NO	16	818. Ossebaard, H.C., et al., A study of a Dutch online decision aid for parents of children with ADHD. J Telemed Telecare, 2010. 16(1): p. 15-9.
	23	YES	NO	NO	17	819. Otte-Trojel, T., et al., Characteristics of patient portals developed in the context of health information exchanges: early policy effects of incentives in the meaningful use program in the United States. J Med Internet Res, 2014. 16(11): p. e258.
	24	YES	NO	NO	18	820. Oulton, K., et al., Assent for children's participation in research: why it matters and making it meaningful. Child Care Health Dev, 2016. 42(4): p. 588-97.
	25	YES	NO	MAYBE	7	821. Ozkan, S., et al., Online Health Information Seeking in Hand and Upper Extremity Surgery. J Hand Surg Am, 2016. 41(12): p. e469-e475.
	26	YES	NO	NO	19	822. Papadopoulos, H., An overview of advanced information technology for adherence in the ageing population with chronic diseases and appropriate polypharmacy: The taxonomy model, in Adherence to Medical Plans for Active and Healthy Ageing. 2017. p. 13-40.
	27	YES	NO	MAYBE	8	823. Park, A. and M. Conway, Longitudinal changes in psychological states in online health community members: Understanding the long-term effects of participating in an online depression community. Journal of Medical Internet Research, 2017. 19(3).
	28	YES	NO	NO	20	824. Park, A., M. Conway, and A.T. Chen, Examining thematic similarity, difference, and membership in three online mental health communities from reddit: A text mining and visualization approach. Computers in Human Behavior, 2018. 78: p. 98-112.
	29	YES	NO	NO	21	825. Park, A., et al., "how did we get here?": Topic drift in online health discussions. Journal of Medical Internet Research, 2016. 18(11).
	30	YES	NO	NO	22	826. Park, D.Y. and E.M. Goering, The Health-Related Uses and Gratifications of YouTube: Motive, Cognitive Involvement, Online Activity, and Sense of Empowerment. Journal of Consumer Health on the Internet, 2016. 20(1-2): p. 52-70.
	31	YES	NO	NO	23	827. Park, H., et al., Can a health information exchange save healthcare costs? Evidence from a pilot program in South Korea. Int J Med Inform, 2015. 84(9): p. 658-66.
	32	YES	NO	NO	24	828. Park, J. and H. Seale, Examining the online approaches used by hospitals in Sydney, Australia to inform patients about healthcare associated infections and infection prevention strategies. BMC Infect Dis, 2017. 17(1): p. 788.
	33	YES	NO	NO	25	829. Park, S., et al., The source and credibility of colorectal cancer information on twitter. Medicine (United States), 2016. 95(7): p. e2775.
	34	YES	NO	NO	26	830. Patel, P., et al., Patient Drug Safety Reporting: Diabetes Patients' Perceptions of Drug Safety and How to Improve Reporting of Adverse Events and Product Complaints. Ther Innov Regul Sci, 2018. 52(2): p. 236-243.
	35	YES	NO	NO	27	831. Pedersen, S.S., et al., Effectiveness of a comprehensive interactive eHealth intervention on patient- reported and clinical outcomes in patients with an implantable cardioverter defibrillator ACQUIRE-ICD trial : study protocol of a national Danish randomised controlled trial. Bmc Cardiovascular Disorders, 2018. 18.
	36	YES	NO	MAYBE	9	832. Pedersen, S.S., et al., Effectiveness of a comprehensive interactive eHealth intervention on patient-reported and clinical outcomes in patients with an implantable cardioverter defibrillator [ACQUIRE-ICD trial]: study protocol of a national Danish randomised controlled trial. BMC Cardiovasc Disord, 2018. 18(1): p. 136.
	4	DUPLICATE	DUPLICATE	DUPLICATE	4	833. Pedersen, S.S., et al., Effectiveness of a comprehensive interactive eHealth intervention on patient-reported and clinical outcomes in patients with an implantable cardioverter defibrillator [ACQUIRE-ICD trial]: study protocol of a national Danish randomised controlled trial. BMC Cardiovascular Disorders, 2018. 18(1): p. 136-136.
	37	YES	NO	NO	28	834. Pedro, J., et al., Positive experiences of patient-centred care are associated with intentions to comply with fertility treatment: findings from the validation of the Portuguese version of the PCQ-Infertility tool. Hum Reprod, 2013. 28(9): p. 2462-72.
	38	YES	NO	MAYBE	10	835. Pemmaraju, N., et al., Social Media and Myeloproliferative Neoplasms (MPN)—Focus on Twitter and the Development of a Disease-specific Community: #MPNSM. Current Hematologic Malignancy Reports, 2015. 10(4): p. 413-420.
	39	YES	NO	NO	29	836. Perdok, H., et al., Opinions of maternity care professionals and other stakeholders about integration of maternity care: a qualitative study in the Netherlands. BMC Pregnancy Childbirth, 2016. 16(1): p. 188.
	40	YES	NO	MAYBE	11	837. Pereira Neto, A., et al., [The informed patient and medical knowledge: a virtual ethnography study of Facebook communities of the infirm]. Hist Cienc Saude Manguinhos, 2015. 22 Suppl: p. 1653-71.
	41	YES	NO	NO	30	838. Perez, G.K., et al., Attitudes toward direct-to-consumer advertisements and online genetic testing among high-risk women participating in a hereditary cancer clinic. J Health Commun, 2011. 16(6): p. 607-28.
	42	YES	NO	YES	3	839. Permwonguswa, S., et al. Empowerment and knowledge sharing in health infomediary: Empirical evidence from reconstructive surgery patients. 2017.
	1	NO	NO	--	1	840. Perna, G., Exploring the impact of patient portals. A recent study suggests online patient portal use encourages office visits and active patient engagement. Healthc Inform, 2013. 30(1): p. 46, 66.
	43	YES	NO	NO	31	841. Perrault, E.K. and J. Inderstrodt-Stephens, U.S. mothers' behaviors and preferences when choosing physicians for their families: Assisting "Chief Medical Officers". Health Care Women Int, 2017. 38(11): p. 1234-1246.
	44	YES	NO	NO	32	842. Perski, O., et al., Conceptualising engagement with digital behaviour change interventions: a systematic review using principles from critical interpretive synthesis. Translational Behavioral Medicine, 2017. 7(2): p. 254-267.
	45	YES	NO	MAYBE	12	843. Petrakaki, D. Producing communal health through self care: The emergence of digital patient activism. 2017.
	46	YES	NO	NO	33	844. Petrakaki, D., E. Hilberg, and J. Waring, Between empowerment and self-discipline: Governing patients’ conduct through technological self-care. Social Science and Medicine, 2018. 213: p. 146-153.
	47	YES	NO	NO	34	845. Petrič, G., Perceived quality of conversations in online communities: Conceptual framework, Scale development, and empirical validation. Cyberpsychology, Behavior, and Social Networking, 2014. 17(2): p. 82-90.
	48	YES	NO	MAYBE	13	846. Petric, G., S. Atanasova, and T. Kamin, III Literates or IIliterates? Investigating the eHealth Literacy of Users of Online Health Communities. Journal of Medical Internet Research, 2017. 19(10).
	49	YES	NO	MAYBE	14	847. Petric, G., S. Atanasova, and T. Kamin, Impact of Social Processes in Online Health Communities on Patient Empowerment in Relationship With the Physician: Emergence of Functional and Dysfunctional Empowerment. J Med Internet Res, 2017. 19(3): p. e74.
	5	DUPLICATE	DUPLICATE	DUPLICATE	5	848. Petrič, G., S. Atanasova, and T. Kamin, Impact of Social Processes in Online Health Communities on Patient Empowerment in Relationship With the Physician: Emergence of Functional and Dysfunctional Empowerment. Journal Of Medical Internet Research, 2017. 19(3): p. e74-e74.
	2	NO	NO	--	2	849. Petrič, G., et al., Empowerment in online support groups for people with mental health problems: The role of supportive communication and motives for use. Teorija in Praksa, 2015. 52(5): p. 865-885.
	50	YES	NO	MAYBE	15	850. Petrovcic, A. and G. Petric, Factors of collective psychological empowerment of active users in the online health community Med.Over.Net. Zdravstveno Varstvo, 2014. 53(2): p. 133-143.
	51	YES	NO	YES	4	851. Petrovčič, A. and G. Petrič, Differences in intrapersonal and interactional empowerment between lurkers and posters in health-related online support communities. Computers in Human Behavior, 2014. 34: p. 39-48.
	52	YES	NO	NO	35	852. Pettus, A.J., et al., Internet-Based Resources for Disease Self-Care among Middle-Aged and Older Women with Chronic Conditions. Journal of Women's Health, 2017. 26(3): p. 222-233.
	53	YES	NO	MAYBE	16	853. Phillips, S., et al., In their own words: patient navigator roles in culturally sensitive cancer care. Support Care Cancer, 2018.
	54	YES	NO	MAYBE	17	854. Pignone, M.P., et al., Comparing 3 techniques for eliciting patient values for decision making about prostate-specific antigen screening: a randomized controlled trial. JAMA Intern Med, 2013. 173(5): p. 362-8.
	55	YES	NO	NO	36	855. Piil, K., M. Jarden, and K.H. Pii, Research agenda for life-threatening cancer. European Journal of Cancer Care, 2018.
	56	YES	NO	NO	37	856. Pillemer, F., et al., Direct Release of Test Results to Patients Increases Patient Engagement and Utilization of Care. PLoS One, 2016. 11(6): p. e0154743.
	57	YES	NO	NO	38	857. Polanin, J.R. and R.T. Williams, Overcoming obstacles in obtaining individual participant data for meta-analysis. Res Synth Methods, 2016. 7(3): p. 333-41.
	3	NO	YES	NO	39	858. Pollack, A.H., et al., Closing the Gap: Supporting Patients' Transition to Self-Management after Hospitalization, in Proceedings of the 2016 CHI Conference on Human Factors in Computing Systems. 2016, ACM: San Jose, California, USA.
	58	YES	NO	NO	40	859. Poon, E.G., et al., Empowering patients to improve the quality of their care: design and implementation of a shared health maintenance module in a US integrated healthcare delivery network. Stud Health Technol Inform, 2007. 129(Pt 2): p. 1002-6.
	59	YES	NO	NO	41	860. Pounds, G., Patient-Centred Communication in Ask-The-Expert Healthcare Websites. Applied Linguistics, 2018. 39(2): p. 117-134.
	60	YES	NO	NO	42	861. Pounds, G. and C. De Pablos-Ortega, Patient-centred communication in British, Italian and Spanish Ask-the-Expert healthcare websites. Communication and Medicine, 2015. 12(2-3): p. 225-241.
	61	YES	NO	NO	43	862. Pousti, H., et al. Methodological implications of social media as a research setting for IS studies in healthcare: Reflections from a grounded theory study. 2013.
	62	YES	NO	YES	5	863. Pousti, H., C. Urquhart, and H. Linger, Exploring the role of social media in chronic care management. 2014. p. 163-185.
	63	YES	NO	NO	44	864. Pramana, G., et al., The SmartCAT: an m-health platform for ecological momentary intervention in child anxiety treatment. Telemed J E Health, 2014. 20(5): p. 419-27.
	64	YES	NO	YES	6	865. Prescott, J. and L. Mackie, "You Sort of Go Down a Rabbit Hole...You're Just Going to Keep on Searching": A Qualitative Study of Searching Online for Pregnancy-Related Information During Pregnancy. J Med Internet Res, 2017. 19(6): p. e194.
	65	YES	NO	NO	45	866. Price, L. and L. Walker, Chronic illness, vulnerability and social work: Autoimmunity and the contemporary disease experience. Chronic Illness, Vulnerability and Social Work: Autoimmunity and the Contemporary Disease Experience. 2015. 1-167.
	66	YES	NO	MAYBE	18	867. Price-Haywood, E.G., et al., eHealth Literacy: Patient Engagement in Identifying Strategies to Encourage Use of Patient Portals Among Older Adults. Popul Health Manag, 2017. 20(6): p. 486-494.
	67	YES	NO	NO	46	868. Prigge, J.K., et al., Patient empowerment: A cross-disease exploration of antecedents and consequences. International Journal of Research in Marketing, 2015. 32(4): p. 375-386.
	68	YES	NO	NO	47	869. Purtzer, M.A. and C.J. Hermansen-Kobulnicky, Optimizing the Benefits of Self-Monitoring Among Patients With Cancer. Oncology Nursing Forum, 2016. 43(6): p. E218-E225.
	69	YES	NO	NO	48	870. Rada, R., Entry requirements and membership homogeneity in online patient groups. Medical Informatics and the Internet in Medicine, 2007. 32(3): p. 215-223.
	70	YES	NO	YES	7	871. Rada, R., Patient data access and online sleep apnea communities. Telemedicine Journal And E-Health: The Official Journal Of The American Telemedicine Association, 2011. 17(3): p. 226-230.
	71	YES	NO	NO	49	872. Radaelli, G., E. Lettieri, and C. Masella, Physicians' willingness to share: A TPB-based analysis. Knowledge Management Research and Practice, 2015. 13(1): p. 91-104.
	72	YES	NO	YES	8	873. Radin, P., "To me, it's my life": Medical communication, trust, and activism in cyberspace. Social Science and Medicine, 2006. 62(3): p. 591-601.
	73	YES	NO	NO	50	874. Raghavendra, P., et al., Why aren't you on Facebook?: Patterns and experiences of using the Internet among young people with physical disabilities. Technology and Disability, 2012. 24(2): p. 149-162.
	74	YES	NO	NO	51	875. Raijmakers, N.J., et al., Involvement of the Dutch general population in advance care planning: a cross-sectional survey. J Palliat Med, 2013. 16(9): p. 1055-61.
	75	YES	NO	NO	52	876. Rains, S.A., Language Style Matching as a Predictor of Perceived Social Support in Computer-Mediated Interaction Among Individuals Coping With Illness. Communication Research, 2016. 43(5): p. 694-712.
	76	YES	NO	NO	53	877. Rains, S.A. and E. Tsetsi, Social support and digital inequality: Does Internet use magnify or mitigate traditional inequities in support availability? Communication Monographs, 2017. 84(1): p. 54-74.
	77	YES	NO	NO	54	878. Rajabiyazdi, F., et al. Differences that matter: In-clinic communication challenges. 2017.
	78	YES	NO	NO	55	879. Ralston, J.D., et al., Patient experience should be part of meaningful-use criteria. Health Aff (Millwood), 2010. 29(4): p. 607-13.
	79	YES	NO	NO	56	880. Ranerup, A., In What Ways Does Web Technology Support the Individual in Choice Reforms in Health Care? A Comparison among Norway, Denmark, and Sweden. International Journal of Healthcare Information Systems and Informatics (IJHISI), 2008. 3(2): p. 48-68.
	80	YES	NO	NO	57	881. Ravoire, S., et al., Advantages and limitations of online communities of patients for research on health products. Therapie, 2017. 72(1): p. 135-143.
	81	YES	NO	NO	58	882. Rawson, T.M., et al., Patient engagement with infection management in secondary care: a qualitative investigation of current experiences. BMJ Open, 2016. 6(10): p. e011040.
	82	YES	NO	NO	59	883. Rayess, H., et al., Critical Analysis of the Quality, Readability, and Technical Aspects of Online Information Provided for Neck-Lifts. JAMA Facial Plast Surg, 2017. 19(2): p. 115-120.
	3	NO	NO	--	3	884. Reed-Fox, A., Patient Online: putting patients in the driving seat of their care. Br J Community Nurs, 2015. 20(4): p. 181.
	83	YES	NO	NO	60	885. Rees, J., et al., Exploring the nature of illness perceptions in people with end-stage kidney disease. Journal of Renal Care, 2018. 44(1): p. 19-29.
	84	YES	NO	MAYBE	19	886. Reeves, M.J., et al., Improving transitions in acute stroke patients discharged to home: the Michigan stroke transitions trial (MISTT) protocol. BMC Neurol, 2017. 17(1): p. 115.
	85	YES	NO	YES	9	887. Reeves, P.M., Coping in cyberspace: the impact of Internet use on the ability of HIV-positive individuals to deal with their illness. J Health Commun, 2000. 5 Suppl: p. 47-59.
	86	YES	NO	NO	61	888. Regan Freeman, R., Primary care for limited English-speaking patients and parents. Journal of the American Association of Nurse Practitioners, 2015. 27(3): p. 167-176.
	87	YES	NO	NO	62	889. Reicher, J.J. and M.A. Reicher, Implementation of Certified EHR, Patient Portal, and "Direct" Messaging Technology in a Radiology Environment Enhances Communication of Radiology Results to Both Referring Physicians and Patients. J Digit Imaging, 2016. 29(3): p. 337-40.
	88	YES	NO	YES	10	890. Reifegerste, D., K. Wasgien, and L.M. Hagen, Online social support for obese adults: Exploring the role of forum activity. International Journal of Medical Informatics, 2017. 101: p. 1-8.
	89	YES	NO	NO	63	891. Reinke, L.F., et al., Feasibility of a webinar for coaching patients with chronic obstructive pulmonary disease on end-of-life communication. American Journal of Hospice and Palliative Medicine, 2011. 28(3): p. 147-152.
	4	NO	NO	--	4	892. Reis, S., A. Visser, and R. Frankel, Health information and communication technology in healthcare communication: The good, the bad, and the transformative. Patient Education and Counseling, 2013. 93(3): p. 359-362.
	4	NO	YES	NO	64	893. Reno, C. and E.S. Poole, It Matters If My Friends Stop Smoking: Social Support for Behavior Change in Social Media, in Proceedings of the 2016 CHI Conference on Human Factors in Computing Systems. 2016, ACM: San Jose, California, USA.
	90	YES	NO	NO	65	894. Ricciardi, W., C. Signorelli, and D.Z. Paget, 8TH EUROPEAN PUBLIC HEALTH CONFERENCE. European Journal of Public Health, 2015. 25(suppl_3): p. 2-476.
	91	YES	NO	NO	66	895. Rich, R., et al., Performance indicators for maternity care in a circumpolar context: a scoping review. Int J Circumpolar Health, 2016. 75: p. 31470.
	92	YES	NO	NO	67	896. Rief, J.J., et al., Promoting patient phronesis: communication patterns in an online lifestyle program coordinated with primary care. Health Educ Behav, 2013. 40(3): p. 311-22.
	93	YES	NO	NO	68	897. Riemenschneider, H., et al., State of Diabetes Self-Management Education in the European Union Member States and Non-EU Countries: The Diabetes Literacy Project. J Diabetes Res, 2018. 2018: p. 1467171.
	94	YES	NO	NO	69	898. Rindstedt, C., Pain and nurses' emotion work in a paediatric clinic: treatment procedures and nurse-child alignments. Commun Med, 2013. 10(1): p. 51-61.
	95	YES	NO	NO	70	899. Riquelme, H.E., R. Rios, and N. Al-Thufery, Instagram: its influence to psychologically empower women. Information Technology and People, 2018. 31(6): p. 1113-1134.
	96	YES	NO	YES	11	900. Robillard, J.M., The Online Environment: A Key Variable in the Ethical Response to Complementary and Alternative Medicine for Alzheimer's Disease. Journal of Alzheimer's Disease, 2016. 51(1): p. 11-13.
	5	NO	NO	--	5	901. Robillard, J.M., Who is to blame? Medical hype in the media. Movement Disorders, 2017. 32(10): p. 1345-1347.
	97	YES	NO	NO	71	902. Robillard, J.M. and T.L. Feng, Health advice in a digital world: Quality and content of online information about the prevention of Alzheimer's disease. Journal of Alzheimer's Disease, 2016. 55(1): p. 219-229.
	98	YES	NO	NO	72	903. Robillard, J.M., et al., Aging 2.0: Health Information about Dementia on Twitter. PLoS ONE, 2013. 8(7).
	99	YES	NO	NO	73	904. Robinson, J.D., et al., Expanding the walls of the health care encounter: support and outcomes for patients online. Health Commun, 2011. 26(2): p. 125-34.
	5	NO	YES	NO	74	905. Rodger, S., J. Vines, and J. McLaughlin, Technology and the Politics of Mobility: Evidence Generation in Accessible Transport Activism, in Proceedings of the 2016 CHI Conference on Human Factors in Computing Systems. 2016, ACM: San Jose, California, USA.
	100	YES	NO	NO	75	906. Rodham, K., et al., Co-creation of information leaflets to meet the support needs of people living with complex regional pain syndrome (CRPS) through innovative use of wiki technology. Informatics for Health and Social Care, 2016. 41(3): p. 325-339.
	101	YES	NO	MAYBE	20	907. Rodham, K., C. McCabe, and D. Blake, Seeking support: an interpretative phenomenological analysis of an Internet message board for people with Complex Regional Pain Syndrome. Psychology & Health, 2009. 24(6): p. 619-634.
	102	YES	NO	NO	76	908. Rodriguez, E.S., Using Patient Portals to Increase Engagement in Patients with Cancer. Semin Oncol Nurs, 2018. 34(2): p. 177-183.
	103	YES	NO	NO	77	909. Rohani Ghahari, R., et al., Using cardiac implantable electronic device data to facilitate health decision making: A design study. International Journal of Industrial Ergonomics, 2018. 64: p. 143-154.
	6	NO	YES	NO	78	910. Roper, L. and C. Jorm, Please leave your phone outside: Policymakers and medical app providers are encouraging patient participation, but doctors in the consult room are not. BMJ Innovations, 2017. 3(2): p. 65-70.
	104	YES	NO	NO	79	911. Rosalía Vicente, M. and G. Madden, Assessing eHealth skills across Europeans. Health Policy and Technology, 2017. 6(2): p. 161-168.
	105	YES	NO	NO	80	912. Ross, S.E., et al., Providing a web-based online medical record with electronic communication capabilities to patients with congestive heart failure: randomized trial. J Med Internet Res, 2004. 6(2): p. e12.
	106	YES	NO	NO	81	913. Rothman, M., et al., Can we use social media to support content validity of patient-reported outcome instruments in medical product development? Value in Health, 2015. 18(1): p. 1-4.
	107	YES	NO	NO	82	914. Roundtree, A.K., Social health content and activity on facebook: A survey study. Journal of Technical Writing and Communication, 2017. 47(3): p. 300-329.
	108	YES	NO	NO	83	915. Rowbotham, N.J., et al., The top 10 research priorities in cystic fibrosis developed by a partnership between people with CF and healthcare providers, in Thorax. 2018, (c) Article author(s) (or their employer(s) unless otherwise stated in the text of the article) 2018. All rights reserved. No commercial use is permitted unless otherwise expressly
	6	NO	NO	--	6	916. Rubens, A., Book review. Commun. Des. Q. Rev, 2018. 6(2): p. 114-118.
	7	NO	YES	YES	12	917. Rubenstein, E.L., Crowdsourcing health literacy: the case of an online community, in Proceedings of the 76th ASIS&T Annual Meeting: Beyond the Cloud: Rethinking Information Boundaries. 2013, American Society for Information Science: Montreal, Quebec, Canada.
	109	YES	NO	YES	13	918. Rubenstein, E.L., Rituals of introduction and revolving roles: Socialization in an online breast cancer community. Library and Information Science Research, 2015. 37(4): p. 353-362.
	110	YES	NO	NO	84	919. Rubinelli, S., et al., Designing interactivity on consumer health websites: PARAFORUM for spinal cord injury. Patient Education and Counseling, 2013. 93(3): p. 459-463.
	8	NO	YES	NO	85	920. Rubinelli, S., P.J. Schulz, and K. Nakamoto, Health literacy beyond knowledge and behaviour: Letting the patient be a patient. International Journal of Public Health, 2009. 54(5): p. 307-311.
	111	YES	NO	NO	86	921. Ruland, C.M., et al., Developing a shared electronic health record for patients and clinicians. Stud Health Technol Inform, 2008. 136: p. 57-62.
	112	YES	NO	NO	87	922. Rupert, D.J., et al., Virtual versus in-person focus groups: Comparison of costs, recruitment, and participant logistics. Journal of Medical Internet Research, 2017. 19(3).
	113	YES	NO	NO	88	923. Russell, D.J., et al., Knowledge exchange and discovery in the age of social media: The journey from inception to establishment of a parent-led web-based research advisory community for childhood disability. Journal of Medical Internet Research, 2016. 18(11).
	114	YES	NO	NO	89	924. Russo, H., Window of opportunity for home care nurses: telehealth technologies. Online J Issues Nurs, 2001. 6(3): p. 5.
	115	YES	NO	MAYBE	21	925. Ryan, G.S., Online social networks for patient involvement and recruitment in clinical research. Nurse Res, 2013. 21(1): p. 35-9.
	116	YES	NO	NO	90	926. Ryan, J., S. Edney, and C. Maher, Engagement, compliance and retention with a gamified online social networking physical activity intervention. Transl Behav Med, 2017. 7(4): p. 702-708.
	117	YES	NO	MAYBE	22	927. Saad, N.M., Knowledge seeking behavior in healthcare environment among Malaysian citizen. Information (Japan), 2016. 19(7B): p. 3039-3044.
	118	YES	NO	NO	91	928. Saare, M.A. and A. Hussain, Successful aging among older adults using computers: A systematic review. International Journal of Engineering and Technology(UAE), 2018. 7(3.20 Special Issue 20): p. 50-54.
	119	YES	NO	NO	92	929. Sadasivam, R.S., et al., Development of an interactive, Web-delivered system to increase provider-patient engagement in smoking cessation. J Med Internet Res, 2011. 13(4): p. e87.
	120	YES	NO	NO	93	930. Sakib, M.N., M. Zolfagharian, and A. Yazdanparast, Does parasocial interaction with weight loss vloggers affect compliance? The role of vlogger characteristics, consumer readiness, and health consciousness. Journal of Retailing and Consumer Services, 2019.
	121	YES	NO	MAYBE	23	931. Sallinen, M., M.L. Kukkurainen, and L. Peltokallio, Finally heard, believed and accepted - Peer support in the narratives of women with fibromyalgia. Patient Education and Counseling, 2011. 85(2): p. e126-e130.
	122	YES	NO	NO	94	932. Salvalaggio, G., et al., Enhancing screening, brief intervention, and referral to treatment among socioeconomically disadvantaged patients: study protocol for a knowledge exchange intervention involving patients and physicians. BMC Health Serv Res, 2013. 13: p. 108.
	123	YES	NO	NO	95	933. Samoocha, D., et al., Empowerment of disability benefit claimants through an interactive website: Design of a randomized controlled trial. BMC Medical Informatics and Decision Making, 2009. 9(1).
	124	YES	NO	MAYBE	24	934. Samoocha, D., et al., Effectiveness of web-based interventions on patient empowerment: a systematic review and meta-analysis. J Med Internet Res, 2010. 12(2): p. e23.
	125	YES	NO	YES	14	935. Santana, S., et al., Informed citizen and empowered citizen in health: Results from an European survey. BMC Family Practice, 2011. 12.
	7	NO	NO	--	7	936. Sarantis, D. and D. Soares, Towards Health Sector Web Presence Assessment: Defining Criteria and Indicators, in Proceedings of the 11th International Conference on Theory and Practice of Electronic Governance. 2018, ACM: Galway, Ireland.
	126	YES	NO	NO	96	937. Saukko, P., Genetic risk online and offline: two ways of being susceptible to blood clots. Health, Risk & Society, 2009. 11(1): p. 1-16.
	127	YES	NO	NO	97	938. Saul, J.E., et al., Engagement and attrition in Internet smoking cessation interventions: Insights from a cross-sectional survey of "one-hit-wonders". Internet Interventions, 2016. 5: p. 23-29.
	128	YES	NO	NO	98	939. Saunders, C.H., et al., Serious Choices: A Protocol for an Environmental Scan of Patient Decision Aids for Seriously Ill People at Risk of Death Facing Choices about Life-Sustaining Treatments. Patient, 2018. 11(1): p. 97-106.
	129	YES	NO	NO	99	940. Savolainen, R., The role of emotions in online information seeking and sharing: A case study of consumer awareness. Journal of Documentation, 2015. 71(6): p. 1203-1227.
	130	YES	NO	YES	15	941. Scalzi, L.V., et al., Improvement of medication adherence in adolescents and young adults with SLE using web-based education with and without a social media intervention, a pilot study. Pediatric Rheumatology, 2018. 16(1).
	131	YES	NO	NO	100	942. Schafer, W., et al., Priorities for health services research in primary care. Qual Prim Care, 2011. 19(2): p. 77-83.
	132	YES	NO	NO	101	943. Schmeida, M. and R. McNeal, Online health information: Home caregiver population driving cyberspace searches in the United States, in Social Media and Mobile Technologies for Healthcare. 2014. p. 127-146.
	6	DUPLICATE	DUPLICATE	DUPLICATE	6	944. Schmeida, M. and R. McNeal, Online health information: Home caregiver population driving cyberspace searches in the United States, in Public Affairs and Administration: Concepts, Methodologies, Tools, and Applications. 2015. p. 1664-1683.
	133	YES	NO	NO	102	945. Schmitt, P.J. and C.J. Prestigiacomo, Readability of neurosurgery-related patient education materials provided by the american association of neurological surgeons and the national library of medicine and national institutes of health. World Neurosurgery, 2013. 80(5): p. E33-E39.
	134	YES	NO	NO	103	946. Schmittdiel, J.A., et al., Methods for engaging stakeholders in comparative effectiveness research: a patient-centered approach to improving diabetes care. Healthc (Amst), 2015. 3(2): p. 80-8.
	135	YES	NO	NO	104	947. Schrader, G., et al., An eHealth Intervention for Patients in Rural Areas: Preliminary Findings From a Pilot Feasibility Study. JMIR Res Protoc, 2014. 3(2): p. e27.
	136	YES	NO	MAYBE	25	948. Schroeder, E.B., et al., An Innovative Approach to Informing Research: Gathering Perspectives on Diabetes Care Challenges From an Online Patient Community. Interactive Journal Of Medical Research, 2015. 4(2): p. e13-e13.
	137	YES	NO	YES	16	949. Schulz, P.J., et al., Coping with chronic lower back pain: Designing and testing the online tool ONESELF. Journal of Computer-Mediated Communication, 2010. 15(4): p. 625-645.
	138	YES	NO	MAYBE	26	950. Schwieger, T., et al., An exploration of information exchange by adolescents and parents participating in adolescent idiopathic scoliosis online support groups. Scoliosis and Spinal Disorders, 2016. 11(1).
	139	YES	NO	NO	105	951. Schwitzer, G., A review of features in internet consumer health decision-support tools. Journal of Medical Internet Research, 2002. 4(2): p. 53-64.
	140	YES	NO	MAYBE	27	952. Scott, A.M. and J.L. Wale, Patient advocate perspectives on involvement in HTA: an international snapshot. Res Involv Engagem, 2017. 3: p. 2.
	141	YES	NO	NO	106	953. Seaborn, K. and D.I. Fels, Gamification in theory and action: A survey. International Journal of Human Computer Studies, 2015. 74: p. 14-31.
	142	YES	NO	YES	17	954. Seçkin, G., Informational and decisional empowerment in online health support communities: Initial psychometric validation of the Cyber Info-Decisional Empowerment Scale (CIDES) and preliminary data from administration of the scale. Supportive Care in Cancer, 2011. 19(12): p. 2057-2061.
	143	YES	NO	MAYBE	28	955. Seçkin, G., Satisfaction with health status among cyber patients: Testing a mediation model of electronic coping support. Behaviour and Information Technology, 2013. 32(1): p. 91-101.
	144	YES	NO	YES	18	956. Seçkin, G., Using Hierarchical Multivariate Analysis to Examine Interactions Between Alternative Appraisals of Cancer and Virtual Health Support Among Middle-Aged and Older Internet Users: Predicting Positive Self-Reappraisal After Cancer. Research on Aging, 2013. 35(6): p. 688-709.
	145	YES	NO	YES	19	957. Seçkin, G. and G. Seçkin, Informational and decisional empowerment in online health support communities: initial psychometric validation of the Cyber Info-Decisional Empowerment Scale (CIDES) and preliminary data from administration of the scale. Supportive Care in Cancer, 2011. 19(12): p. 2057-2061.
	146	YES	NO	NO	107	958. Seetha Lakshmi, R. and C. Ramakrishnan. Community mobilization and participation in mobile communities: A case study of a WhatsApp Blood Donation Volunteer group in Ernakulam. 2017.
	147	YES	NO	NO	108	959. Sehgal, N.L., et al., Patient whiteboards as a communication tool in the hospital setting: a survey of practices and recommendations. J Hosp Med, 2010. 5(4): p. 234-9.
	148	YES	NO	MAYBE	29	960. Sekalala, S. and B.C. Niezgoda, Global perspectives on health communication in the age of social media. Global Perspectives on Health Communication in the Age of Social Media. 2018. 1-348.
	149	YES	NO	NO	109	961. Semino, E., et al., Metaphor, Cancer and the End of Life: A Corpus-Based Study. Metaphor, Cancer and the End of Life: A Corpus-Based Study. 2017. 1-306.
	150	YES	NO	NO	110	962. Seroussi, B. and J. Bouaud, The (Re)-Relaunching of the DMP, the French Shared Medical Record: New Features to Improve Uptake and Use. Stud Health Technol Inform, 2018. 247: p. 256-260.
	151	YES	NO	NO	111	963. Serrano, N. and K. Monden, The effect of behavioral health consultation on the care of depression by primary care clinicians. Wmj, 2011. 110(3): p. 113-8.
	152	YES	NO	NO	112	964. Seth, P., et al., Email Between Patient and Provider: Assessing the Attitudes and Perspectives of 624 Primary Health Care Patients. JMIR Med Inform, 2016. 4(4): p. e42.
	9	NO	YES	NO	113	965. Shader, R.J., Musings on Social Media and GIST (Gastrointestinal Stromal Cancer). Clinical Therapeutics, 2017. 39(11): p. 2117-2120.
	153	YES	NO	MAYBE	30	966. Shang, Y. and J. Liu. Users' continuance participation in the online peer-to-peer healthcare community: A text mining approach. 2015.
	154	YES	NO	MAYBE	31	967. Shaw, B.R., et al., An exploratory study of predictors of participation in a computer support group for women with breast cancer. CIN - Computers Informatics Nursing, 2006. 24(1): p. 18-27.
	155	YES	NO	NO	114	968. Shen, M.J., et al., The Effects of Race and Racial Concordance on Patient-Physician Communication: A Systematic Review of the Literature. J Racial Ethn Health Disparities, 2018. 5(1): p. 117-140.
	156	YES	NO	NO	115	969. Shenson, J.A., et al., Rapid growth in surgeons' use of secure messaging in a patient portal. Surg Endosc, 2016. 30(4): p. 1432-40.
	157	YES	NO	NO	116	970. Shepherd, H.L., et al., Can consumers learn to ask three questions to improve shared decision making? A feasibility study of the ASK (AskShareKnow) Patient-Clinician Communication Model® intervention in a primary health-care setting. Health Expectations, 2016. 19(5): p. 1160-1168.
	7	DUPLICATE	DUPLICATE	DUPLICATE	7	971. Shepherd, H.L., et al., Can consumers learn to ask three questions to improve shared decision making? A feasibility study of the ASK (AskShareKnow) Patient–Clinician Communication Model® intervention in a primary health-care setting. Health Expectations, 2016. 19(5): p. 1160-1168.
	158	YES	NO	NO	117	972. Sheppard, V.B., et al., Disparities in Breast Cancer Surgery Delay: The Lingering Effect of Race. Annals of Surgical Oncology, 2015. 22(9): p. 2902-2911.
	159	YES	NO	YES	20	973. Sillence, E. and L. Bussey, Changing hospitals, choosing chemotherapy and deciding you've made the right choice: Understanding the role of online support groups in different health decision-making activities. Patient Education and Counseling, 2017. 100(5): p. 994-999.
	10	NO	YES	MAYBE	32	974. Sillence, E., C. Hardy, and P. Briggs, Why don't we trust health websites that help us help each other?: an analysis of online peer-to-peer healthcare, in Proceedings of the 5th Annual ACM Web Science Conference. 2013, ACM: Paris, France.
	160	YES	NO	YES	21	975. Sillence, E., et al., How do people with asthma use Internet sites containing patient experiences? Patient Education and Counseling, 2013. 93(3): p. 439-443.
	161	YES	NO	NO	118	976. Sillence, E., et al., How do carers of people with multiple sclerosis engage with websites containing the personal experiences of other carers and patients? Health Informatics Journal, 2016. 22(4): p. 1045-1054.
	11	NO	YES	YES	22	977. Sillence, E., et al., Modeling patient engagement in peer-to-peer healthcare, in Proceedings of the 23rd International Conference on World Wide Web. 2014, ACM: Seoul, Korea.
	162	YES	NO	NO	119	978. Simacek, K.F., et al., Patient engagement in type 2 diabetes mellitus research: What patients want. Patient Preference and Adherence, 2018. 12: p. 595-606.
	163	YES	NO	NO	120	979. Simmons, M.B., et al., Right choice, right time: Evaluation of an online decision aid for youth depression. Health Expect, 2017. 20(4): p. 714-723.
	164	YES	NO	NO	121	980. Simons, R.N., et al., Patient portals and human values. Proceedings of the Association for Information Science and Technology, 2017. 54(1): p. 373-382.
	165	YES	NO	NO	122	981. Simpson, A., et al., Talking with the experts: evaluation of an online discussion forum involving mental health service users in the education of mental health nursing students. Nurse Educ Today, 2008. 28(5): p. 633-40.
	166	YES	NO	YES	23	982. Sinclair, J.M.A., S.E. Chambers, and C.C. Manson, Internet Support for Dealing with Problematic Alcohol Use: A Survey of the Soberistas Online Community. Alcohol & Alcoholism, 2017. 52(2): p. 220-226.
	167	YES	NO	NO	123	983. Sinha, M.S., et al., Social media impact of the food and drug administration's drug safety communication messaging about zolpidem: Mixed-methods analysis. Journal of Medical Internet Research, 2018. 20(1).
	8	NO	NO	--	8	984. Slack, W.V., The patient online. Am J Prev Med, 1999. 16(1): p. 43-5.
	168	YES	NO	YES	24	985. Slaughter, L., A. Tjora, and A.G. Sandaunet, Technology-enhanced health communities: Research on the use of social computing applications by both the sick and the well, in Social Computing and Virtual Communities. 2009. p. 91-120.
	169	YES	NO	YES	25	986. Smailhodzic, E., et al., Social media use in healthcare: A systematic review of effects on patients and on their relationship with healthcare professionals. BMC Health Services Research, 2016. 16(1).
	170	YES	NO	MAYBE	33	987. Smedberg, A. How to combine the online community with ask the expert system in a health care site. 2007.
	171	YES	NO	YES	26	988. Smedberg, A., E-health communities for learning healthy habits: How to consider quality and usability, in E-Health Systems Quality and Reliability: Models and Standards. 2010. p. 204-219.
	172	YES	NO	YES	27	989. Smedberg, A., E-health communities for learning healthy habits: How to consider quality and usability, in User-Driven Healthcare: Concepts, Methodologies, Tools, and Applications. 2013. p. 310-325.
	173	YES	NO	MAYBE	34	990. Smedberg, Å., Learning conversations for people with established bad habits: A study of four health communities. International Journal of Healthcare Technology and Management, 2008. 9(2): p. 143-154.
	174	YES	NO	MAYBE	35	991. Smedberg, Å. Enabling cross-usage of public health systems - A holistic approach to ask the expert systems and online communities. 2008.
	175	YES	NO	MAYBE	36	992. Smedberg, A. and H. Sandmark. Multiple help online: An integrated e-health system for stress management. 2010.
	176	YES	NO	MAYBE	37	993. Smedberg, A. and H. Sandmark, Dynamic stress management: Self-help through holistic system design, in User-Driven Healthcare: Concepts, Methodologies, Tools, and Applications. 2013. p. 1469-1486.
	177	YES	NO	MAYBE	38	994. Smedberg, Å. and H. Sandmark, Dynamic stress management: Self-help through holistic system design, in E-Health Communities and Online Self-Help Groups: Applications and Usage. 2011. p. 136-154.
	178	YES	NO	NO	124	995. Smith, A.B., et al., Patient-centered prioritization of bladder cancer research. Cancer, 2018. 124(15): p. 3136-3144.
	179	YES	NO	NO	125	996. Smith, B.M., et al., Barriers and strategies for coordinating care among veterans with traumatic brain injury: a mixed methods study of VA polytrauma care team members. Brain Inj, 2018. 32(6): p. 755-762.
	12	NO	YES	NO	126	997. Smith, C.A., Consumer language, patient language, and thesauri: a review of the literature. Journal of the Medical Library Association, 2011. 99(2): p. 135-144.
	180	YES	NO	NO	127	998. Smith, K.H., Aging and Health Literacy. J Consum Health Internet, 2014. 18(1): p. 94-100.
	181	YES	NO	NO	128	999. Smith, M.E., et al., Conducting a large, multi-site survey about patients' views on broad consent: challenges and solutions. BMC Med Res Methodol, 2016. 16(1): p. 162.
	182	YES	NO	NO	129	1000. Smith, M.Y. and I. Benattia, The Patient’s Voice in Pharmacovigilance: Pragmatic Approaches to Building a Patient-Centric Drug Safety Organization. Drug Safety, 2016. 39(9): p. 779-785.
	183	YES	NO	MAYBE	39	1001. Smith, S.G., et al., The association between patient activation and accessing online health information: results from a national survey of US adults. Health Expect, 2015. 18(6): p. 3262-73.
	184	YES	NO	NO	130	1002. Snape, D.A., et al., Developing and assessing the acceptability of an epilepsy first aid training intervention for patients who visit UK emergency departments: A multi-method study of patients and professionals. Epilepsy and Behavior, 2017. 68: p. 177-185.
	185	YES	NO	NO	131	1003. Souliotis, K., et al., Assessing Patient Organization Participation in Health Policy: A Comparative Study in France and Italy. Int J Health Policy Manag, 2017. 7(1): p. 48-58.
	186	YES	NO	NO	132	1004. Spallek, H., et al., Social media in the dental school environment, part A: Benefits, challenges, and recommendations for use. Journal of Dental Education, 2015. 79(10): p. 1140-1152.
	187	YES	NO	MAYBE	40	1005. Speier, A.R., Brokers, consumers and the internet: how North American consumers navigate their infertility journeys. Reproductive Biomedicine Online, 2011. 23(5): p. 592-599.
	188	YES	NO	NO	133	1006. Spence, A.D., et al., Communication of alcohol and smoking lifestyle advice to the gastroenterological patient. Best Practice and Research: Clinical Gastroenterology, 2017. 31(5): p. 597-604.
	189	YES	NO	MAYBE	41	1007. Springer, A., et al., Online hypospadias support group data analysis. Journal of Pediatric Surgery, 2011. 46(3): p. 520-524.
	190	YES	NO	NO	134	1008. Srivastava, S., et al., The technological growth in eHealth services. Computational and Mathematical Methods in Medicine, 2015. 2015.
	191	YES	NO	NO	135	1009. Steininger, K., et al., Healthcare knowledge transfer through a web 2.0 portal: An Austrian approach. International Journal of Healthcare Technology and Management, 2010. 11(1-2): p. 13-30.
	192	YES	NO	MAYBE	42	1010. Stellefson, M., et al., Web 2.0 chronic disease self-management for older adults: A systematic review. Journal of Medical Internet Research, 2013. 15(2).
	13	NO	YES	NO	136	1011. Stergiopoulos, S., #PatientVoiceMatters: How Social Media Is Bringing Patients and Biopharmaceutical Companies Together to Improve Drug Development. Clinical Therapeutics, 2017. 39(11): p. 2170-2172.
	193	YES	NO	NO	137	1012. Stevens, G., et al., Choosing a Model of Maternity Care: Decision Support Needs of Australian Women. Birth, 2016. 43(2): p. 167-75.
	194	YES	NO	MAYBE	43	1013. Stewart Loane, S. and C.M. Webster, Social Capital and Consumer Value Co-Created Within an Online Health Community. Journal of Nonprofit and Public Sector Marketing, 2017. 29(3): p. 317-345.
	195	YES	NO	NO	138	1014. Stjernswärd, S. and L. Hansson, User value and usability of a web-based mindfulness intervention for families living with mental health problems. Health & Social Care in the Community, 2017. 25(2): p. 700-709.
	196	YES	NO	NO	139	1015. Stockdale, R., T. Norris, and F. Mirza. Mobile health and chronic disease management: Moving towards a holistic approach. 2008.
	14	NO	YES	NO	140	1016. Storni, C., Design challenges for ubiquitous and personal computing in chronic disease care and patient empowerment: a case study rethinking diabetes self-monitoring. Personal Ubiquitous Comput., 2014. 18(5): p. 1277-1290.
	197	YES	NO	NO	141	1017. Stremersch, S., V. Landsman, and S. Venkataraman, The relationship between DTCA, drug requests, and prescriptions: Uncovering variation in specialty and space. Marketing Science, 2013. 32(1): p. 89-110.
	198	YES	NO	NO	142	1018. Suárez Vázquez, A., et al., Empower Me? Yes, Please, But in My Way: Different Patterns of Experiencing Empowerment in Patients with Chronic Conditions. Health Communication, 2017. 32(7): p. 910-915.
	15	NO	YES	NO	143	1019. Suh, H., et al., @BabySteps: design and evaluation of a system for using twitter for tracking children's developmental milestones, in Proceedings of the 32nd annual ACM conference on Human factors in computing systems. 2014, ACM: Toronto, Ontario, Canada.
	16	NO	YES	NO	144	1020. Sun, S., et al., Messaging to your doctors: understanding patient-provider communications via a portal system, in Proceedings of the SIGCHI Conference on Human Factors in Computing Systems. 2013, ACM: Paris, France.
	199	YES	NO	NO	145	1021. Tallouzi, M.O., et al., COSUMO: study protocol for the development of a core outcome set for efficacy and effectiveness trials in posterior segment-involving uveitis. Trials, 2017. 18(1): p. 576.
	200	YES	NO	NO	146	1022. Tambuyzer, E., G. Pieters, and C. Van Audenhove, Patient involvement in mental health care: one size does not fit all. Health Expect, 2014. 17(1): p. 138-50.
	201	YES	NO	NO	147	1023. Tan, S.S.L. and N. Goonawardene, Internet health information seeking and the patient-physician relationship: A systematic review. Journal of Medical Internet Research, 2017. 19(1).
	202	YES	NO	NO	148	1024. Tanjasiri, S.P., et al., CBPR-Informed Recruitment and Retention Adaptations in a Randomized Study of Pap Testing Among Pacific Islanders in Southern California. Prog Community Health Partnersh, 2015. 9(3): p. 389-96.
	203	YES	NO	MAYBE	44	1025. Taylor, L.A., et al., Living kidney donors and their family caregivers: Developing an evidence-based educational and social support website. Progress in Transplantation, 2012. 22(2): p. 119-128.
	204	YES	NO	NO	149	1026. Taylor, M.J., et al., Virtual worlds to support patient group communication? A questionnaire study investigating potential for virtual world focus group use by respiratory patients. British Journal of Educational Technology, 2017. 48(2): p. 451-461.
	205	YES	NO	NO	150	1027. Taylor, R.M., et al., Optimizing a Retention Strategy with Young People for BRIGHTLIGHT, a Longitudinal Cohort Study Examining the Value of Specialist Cancer Care for Young People. J Adolesc Young Adult Oncol, 2017. 6(3): p. 459-469.
	206	YES	NO	NO	151	1028. Teixeira, J., Patients Using Open-Source Disease Control Software Developed by Other Patients. 2014. p. 203-210.
	207	YES	NO	NO	152	1029. Teixeira, J. and R. Suomi. Open source disease control software development: The role of patients. 2009.
	208	YES	NO	NO	153	1030. Tempini, N., Governing PatientsLikeMe: Information Production and Research Through an Open, Distributed, and Data-Based Social Media Network. Information Society, 2015. 31(2): p. 193-211.
	209	YES	NO	NO	154	1031. Tenderich, A., et al., What Are PWDs (People With Diabetes) Doing Online? A Netnographic Analysis. Journal Of Diabetes Science And Technology, 2018: p. 1932296818813192-1932296818813192.
	210	YES	NO	NO	155	1032. Tenniglo, L.J.A., et al., Patients' and parents' views regarding supportive care in childhood cancer. Support Care Cancer, 2017. 25(10): p. 3151-3160.
	211	YES	NO	NO	156	1033. Terry, L.M., Service user involvement in nurse education: a report on using online discussions with a service user to augment his digital story. Nurse Educ Today, 2012. 32(2): p. 161-6.
	212	YES	NO	NO	157	1034. Thomas, M.L., N. Crisp, and K. Campbell, The Importance of Quality of Life for Patients Living With Myelodysplastic Syndromes. Clinical Journal of Oncology Nursing, 2012. 16: p. 47-57.
	213	YES	NO	NO	158	1035. Thomas, V., Using Digital Technology to Promote Health. MEDSURG Nursing, 2018. 27(5): p. 333-335.
	214	YES	NO	NO	159	1036. Thompson, B.L., Making sense: Regaining self-coherence, in Meanings of Pain. 2016. p. 309-324.
	215	YES	NO	NO	160	1037. Timpka, T., et al., Web 2.0 systems supporting childhood chronic disease management: a pattern language representation of a general architecture. BMC Med Inform Decis Mak, 2008. 8: p. 54.
	216	YES	NO	NO	161	1038. Tonsaker, T., et al., Engaging caregivers: exploring perspectives on web-based health information. Fam Pract, 2017. 34(4): p. 479-484.
	217	YES	NO	NO	162	1039. Torrence, J.M., et al., Addressing Communicative Participation in Treatment Planning for Adults: A Survey of U.S. Speech-Language Pathologists. Am J Speech Lang Pathol, 2016. 25(3): p. 355-70.
	218	YES	NO	NO	163	1040. Travers, R., et al., The Greater Involvement of People Living with AIDS principle: theory versus practice in Ontario's HIV/AIDS community-based research sector. AIDS Care, 2008. 20(6): p. 615-24.
	219	YES	NO	NO	164	1041. Travlos, V., et al., A fine balance and a shared learning journey: Exploring healthcare engagement through the experiences of youth with Neuromuscular Disorders. NeuroRehabilitation, 2016. 39(4): p. 519-534.
	220	YES	NO	NO	165	1042. Tresp, V., et al., Going Digital: A Survey on Digitalization and Large-Scale Data Analytics in Healthcare. Proceedings of the IEEE, 2016. 104(11): p. 2180-2206.
	221	YES	NO	NO	166	1043. Trigg, L., Patients' opinions of health care providers for supporting choice and quality improvement. Journal of Health Services Research and Policy, 2011. 16(2): p. 102-107.
	222	YES	NO	NO	167	1044. Truitt, A.R., et al., Prioritizing research topics: a comparison of crowdsourcing and patient registry. Qual Life Res, 2018. 27(1): p. 41-50.
	223	YES	NO	NO	168	1045. Tschudin, S., et al., Round-table multidisciplinary counselling of couples with HIV prior to assisted reproduction. Reprod Biomed Online, 2008. 17(2): p. 167-74.
	224	YES	NO	NO	169	1046. Turvey, C., et al., Blue Button use by patients to access and share health record information using the Department of Veterans Affairs' online patient portal. J Am Med Inform Assoc, 2014. 21(4): p. 657-63.
	225	YES	NO	NO	170	1047. Twynstra, J. and P. Dworatzek, Use of an experiential learning assignment to prepare future health professionals to utilize Social media for nutrition communications. Canadian Journal of Dietetic Practice and Research, 2016. 77(1): p. 30-34.
	226	YES	NO	NO	171	1048. Unger, C.C., et al., Type 2 diabetes, cardiovascular disease and the utilisation of primary care in urban and regional settings. Rural Remote Health, 2011. 11(4): p. 1795.
	227	YES	NO	NO	172	1049. Vâjâean, C.C. and A. Baban, Emotional and behavioral consequences of online health information-seeking: The role of eHealth literacy. Cognition, Brain, Behavior, 2015. 19(4): p. 327-345.
	228	YES	NO	MAYBE	45	1050. Valdez, R.S. and P.F. Brennan, Exploring patients' health information communication practices with social network members as a foundation for consumer health IT design. International Journal of Medical Informatics, 2015. 84(5): p. 363-374.
	229	YES	NO	NO	173	1051. Valdez, R.S., et al., From loquacious to reticent: Understanding patient health information communication to guide consumer health IT design. Journal of the American Medical Informatics Association, 2017. 24(4): p. 680-696.
	230	YES	NO	YES	28	1052. Valle, C.G. and D.F. Tate, Engagement of young adult cancer survivors within a Facebook-based physical activity intervention. Transl Behav Med, 2017. 7(4): p. 667-679.
	231	YES	NO	MAYBE	46	1053. Van Beijnum, B.J., et al., Towards delivering disease support processes for patient empowerment using mobile virtual communities. 2012. p. 158-161.
	232	YES	NO	YES	29	1054. Van Berkel, J.J., M.S. Lambooij, and I. Hegger, Empowerment of patients in online discussions about medicine use Clinical decision-making, knowledge support systems, and theory. BMC Medical Informatics and Decision Making, 2015. 15(1).
	233	YES	NO	NO	174	1055. van Bruinessen, I.R., et al., The impact of watching educational video clips on analogue patients' physiological arousal and information recall. Patient Educ Couns, 2016. 99(2): p. 243-9.
	234	YES	NO	MAYBE	47	1056. van Bruinessen, I.R., et al., An Integrated Process and Outcome Evaluation of a Web-Based Communication Tool for Patients With Malignant Lymphoma: Randomized Controlled Trial. J Med Internet Res, 2016. 18(7): p. e206.
	235	YES	NO	NO	175	1057. van Bruinessen, I.R., et al., Active patient participation in the development of an online intervention. JMIR Res Protoc, 2014. 3(4): p. e59.
	236	YES	NO	NO	176	1058. Van de Belt, T.H., et al., Internet and social media for health-related information and communication in health care: preferences of the Dutch general population. J Med Internet Res, 2013. 15(10): p. e220.
	237	YES	NO	YES	30	1059. Van Der Eijk, M., et al., Using online health communities to deliver patient-centered care to people with chronic conditions. Journal of Medical Internet Research, 2013. 15(6).
	238	YES	NO	MAYBE	48	1060. van der Eijk, M., et al., Patient-centeredness in PD care: Development and validation of a patient experience questionnaire. Parkinsonism and Related Disorders, 2012. 18(9): p. 1011-1016.
	239	YES	NO	NO	177	1061. van der Feltz-Cornelis, C.M., et al., A European Research Agenda for Somatic Symptom Disorders, Bodily Distress Disorders, and Functional Disorders: Results of an Estimate-Talk-Estimate Delphi Expert Study. Front Psychiatry, 2018. 9: p. 151.
	9	NO	NO	--	9	1062. van der Krieke, L., A.C. Emerencia, and S. Sytema, An online portal on outcomes for Dutch service users. Psychiatr Serv, 2011. 62(7): p. 803.
	240	YES	NO	NO	178	1063. van der Vaart, R., et al., Giving rheumatology patients online home access to their electronic medical record (EMR): advantages, drawbacks and preconditions according to care providers. Rheumatol Int, 2013. 33(9): p. 2405-10.
	241	YES	NO	NO	179	1064. Van Der Vaart, R., et al., Need for online information and support of patients with systemic sclerosis. Arthritis Care and Research, 2013. 65(4): p. 594-600.
	242	YES	NO	NO	180	1065. van Dijkhuizen, E.H.P., et al., Patient's experiences with the care for juvenile idiopathic arthritis across Europe. Pediatr Rheumatol Online J, 2018. 16(1): p. 10.
	243	YES	NO	NO	181	1066. van Dulmen, S., et al., PatientVOICE: Development of a Preparatory, Pre-Chemotherapy Online Communication Tool for Older Patients With Cancer. JMIR Res Protoc, 2017. 6(5): p. e85.
	244	YES	NO	NO	182	1067. Van Eenbergen, M.C., et al., Analysis of content shared in online cancer communities: Systematic review. Journal of Medical Internet Research, 2018. 20(4).
	17	NO	YES	NO	183	1068. Van Grieken, R.A., et al., Patients perspective on self-management during recovery from depression. Nederlands Tijdschrift voor Geneeskunde, 2012. 156(19).
	245	YES	NO	NO	184	1069. van Grieken, R.A., et al., Patients' perspective on self-management in the recovery from depression. Health Expectations, 2015. 18(5): p. 1339-1348.
	246	YES	NO	NO	185	1070. van Grieken, R.A., et al., Helpful self-management strategies to cope with enduring depression from the patients' point of view: A concept map study. BMC Psychiatry, 2014. 14(1).
	247	YES	NO	NO	186	1071. Van Kasteren, Y., J. Freyne, and M. Sazzad Hussain, Total Knee Replacement and the Effect of Technology on Cocreation for Improved Outcomes and Delivery: Qualitative Multi-Stakeholder Study. Journal of Medical Internet Research, 2018. 20(3).
	248	YES	NO	MAYBE	49	1072. Van Oerle, S., A. Lievens, and D. Mahr, Value co-creation in online healthcare communities: The impact of patients’ reference frames on cure and care. Psychology and Marketing, 2018. 35(9): p. 629-639.
	249	YES	NO	NO	187	1073. Van pelt, P.A., et al., Use and perceived relevance of health-related internet sites and online contact with peers among young people with juvenile idiopathic arthritis. Rheumatology (United Kingdom), 2015. 54(10): p. 1833-1841.
	250	YES	NO	NO	188	1074. van Uden-Kraan, C.F., et al., Cancer patients' experiences with and perceived outcomes of yoga: results from focus groups. Supportive Care in Cancer, 2013. 21(7): p. 1861-1870.
	251	YES	NO	NO	189	1075. van Uden-Kraan, C.F., et al., Health-related Internet use by patients with somatic diseases: Frequency of use and characteristics of users. Informatics for Health and Social Care, 2009. 34(1): p. 18-29.
	252	YES	NO	YES	31	1076. van Uden-Kraan, C.F., et al., Self-reported differences in empowerment between lurkers and posters in online patient support groups. Journal of medical Internet research, 2008. 10(2).
	253	YES	NO	YES	32	1077. van Uden-Kraan, C.F., et al., Participation in online patient support groups endorses patients' empowerment. Patient Educ Couns, 2009. 74(1): p. 61-9.
	8	DUPLICATE	DUPLICATE	DUPLICATE	8	1078. van Uden-Kraan, C.F., et al., Participation in online patient support groups endorses patients' empowerment. Patient Education and Counseling, 2009. 74(1): p. 61-69.
	9	DUPLICATE	DUPLICATE	DUPLICATE	9	1079. van Uden-Kraan, C.F., et al., Participation in online patient support groups endorses patients' empowerment. Patient Education & Counseling, 2009. 74(1): p. 61-69.
	254	YES	NO	YES	33	1080. van Uden-Kraan, C.F., et al., Self-reported differences in empowerment between lurkers and posters in online patient support groups. Journal Of Medical Internet Research, 2008. 10(2): p. e18-e18.
	255	YES	NO	YES	34	1081. van Uden-Kraan, C.F., et al., Participation in online patient support groups endorses patients' empowerment. Patient Education and Counseling, 2009. 74(1): p. 61-69.
	256	YES	NO	NO	190	1082. Vanagas, G. and R. Klimaviciute-Gudauskiene, Factors affecting electronic health information needs in primary care patients. Telemed J E Health, 2012. 18(10): p. 724-8.
	257	YES	NO	NO	191	1083. Vargas, C.R., D.J. Chuang, and B.T. Lee, Assessment of patient health literacy: a national survey of plastic surgeons. Plast Reconstr Surg, 2014. 134(6): p. 1405-14.
	258	YES	NO	NO	192	1084. Vargas, C.R., et al., Assessment of online patient materials for breast reconstruction. J Surg Res, 2015. 199(1): p. 280-6.
	259	YES	NO	MAYBE	50	1085. Vayreda, A. and C. Antaki, Social support and unsolicited advice in a bipolar disorder online forum. Qual Health Res, 2009. 19(7): p. 931-42.
	260	YES	NO	MAYBE	51	1086. Venkatesan, S. and R. Sharman. Are expert patients popular in online patient portals? 2016.
	261	YES	NO	MAYBE	52	1087. Vennik, F.D., et al., Expert and experiential knowledge in the same place: Patients' experiences with online communities connecting patients and health professionals. Patient Education and Counseling, 2014. 95(2): p. 265-270.
	262	YES	NO	MAYBE	53	1088. Vennik, F.D., S.A. Adams, and K. Putters, Scripting the active patient in online health communities. Journal of Assistive Technologies, 2015. 9(2): p. 86-99.
	263	YES	NO	NO	193	1089. Vijayalakshmi, S., et al., A Goal Unrealized: Patient Empowerment on Hand Hygiene- A Web-Based Survey from India. J Clin Diagn Res, 2017. 11(4): p. Lc12-lc16.
	264	YES	NO	YES	35	1090. Vilhauer, R.P., Perceived benefits of online support groups for women with metastatic breast cancer. Women & Health, 2009. 49(5): p. 381-404.
	265	YES	NO	NO	194	1091. Villani, D., et al., Promoting emotional well-being in older breast cancer patients: Results from an eHealth intervention. Frontiers in Psychology, 2018. 9(NOV).
	10	NO	NO	--	10	1092. Villani, D., et al., Engaging elderly breast cancer patients: The potential of eHealth interventions. Frontiers in Psychology, 2016. 7(NOV).
	266	YES	NO	NO	195	1093. Villani, D., et al., Engaging Elderly Breast Cancer Patients Through an e-health Intervention: A Case Series Study. 2018. p. 107-114.
	267	YES	NO	NO	196	1094. Vines, A.I., et al., Project ACCRUE: Exploring Options to Increase Awareness of AIDS Malignancy Consortium Clinical Trials in North Carolina. N C Med J, 2017. 78(2): p. 84-91.
	268	YES	NO	MAYBE	54	1095. Vinod Vydiswaran, V.G., et al. User-created groups in health forums: What makes them special? 2014.
	269	YES	NO	MAYBE	55	1096. Visser, A., et al., Group medical consultations (GMCs) and tablet-based online support group sessions in the follow-up of breast cancer: A multicenter randomized controlled trial. Breast, 2018. 40: p. 181-188.
	270	YES	NO	YES	36	1097. Visser, L.M., et al., Do online communities change power processes in healthcare? Using case studies to examine the use of online health communities by patients with Parkinson's disease. BMJ Open, 2016. 6(11): p. e012110.
	10	DUPLICATE	DUPLICATE	DUPLICATE	10	1098. Visser, L.M., et al., Do online communities change power processes in healthcare? Using case studies to examine the use of online health communities by patients with Parkinson's disease. BMJ Open, 2016. 6(11): p. e012110-e012110.
	271	YES	NO	NO	197	1099. Vollmar, H.C., et al., Position Paper of the AG Digital Health DNVF on Digital Health Applications: Framework Conditions for Use in Health Care, Structural Development and Science. Gesundheitswesen, 2017. 79(12): p. 1080-1092.
	272	YES	NO	NO	198	1100. Von Thiele Schwarz, U., Co-care: Producing better health outcome through interactions between patients, Care providers and information and communication technology. Health Services Management Research, 2016. 29(1-2): p. 10-15.
	273	YES	NO	NO	199	1101. Vozikis, A. and D. Mytilinaki, Web 2.0 and its impact on health care quality improvement: The case of Amalia Kalyvinou. Health Science Journal, 2014. 8(2): p. 289-293.
	274	YES	NO	NO	200	1102. Vreugdenhil, M.M.T., et al., Use and effects of patient access to medical records in general practice through a personal health record in the netherlands: Protocol for a mixed-methods study. Journal of Medical Internet Research, 2018. 20(9).
	275	YES	NO	NO	201	1103. Vrijhoef, H.J., et al., IT-supported integrated care pathways for diabetes: A compilation and review of good practices. Int J Care Coord, 2017. 20(1-2): p. 26-40.
	11	DUPLICATE	DUPLICATE	DUPLICATE	11	1104. Vrijhoef, H.J.M., et al., IT-supported integrated care pathways for diabetes: A compilation and review of good practices. International Journal of Care Coordination, 2017. 20(1-2): p. 26-40.
	12	DUPLICATE	DUPLICATE	DUPLICATE	12	1105. Vrijhoef, H.J.M., et al., IT-supported integrated care pathways for diabetes: A compilation and review of good practices. International Journal of Care Coordination, 2017. 20(1/2): p. 26-40.
	276	YES	NO	NO	202	1106. Wagg, A.J., M.M. Callanan, and A. Hassett, The use of computer mediated communication in providing patient support: A review of the research literature. International Journal of Nursing Studies, 2018. 82: p. 68-78.
	277	YES	NO	NO	203	1107. Wald, H.S., C.E. Dube, and D.C. Anthony, Untangling the Web--the impact of Internet use on health care and the physician-patient relationship. Patient Educ Couns, 2007. 68(3): p. 218-24.
	278	YES	NO	NO	204	1108. Walker, D.M., Crowdfunding: an innovative way to fund your project. Nurse Res, 2017. 25(1): p. 24-29.
	279	YES	NO	MAYBE	56	1109. Walker, K.K., A Content Analysis of Cognitive and Affective Uses of Patient Support Groups for Rare and Uncommon Vascular Diseases: Comparisons of May Thurner, Thoracic Outlet, and Superior Mesenteric Artery Syndrome. Health Communication, 2015. 30(9): p. 859-871.
	280	YES	NO	NO	205	1110. Wallwiener, M., et al., The Brustkrebs-Studien.de website for breast cancer patients: User acceptance of a German internet portal offering information on the disease and treatment options, and a clinical trials matching service. BMC Cancer, 2010. 10.
	281	YES	NO	YES	37	1111. Wang, X., K. Zhao, and N. Street, Analyzing and Predicting User Participations in Online Health Communities: A Social Support Perspective. Journal Of Medical Internet Research, 2017. 19(4): p. e130-e130.
	282	YES	NO	NO	206	1112. Wang, Y. and E. Willis, Examining Theory-Based Behavior-Change Constructs, Social Interaction, and Sociability Features of the Weight Watchers’ Online Community. Health Education and Behavior, 2016. 43(6): p. 656-664.
	283	YES	NO	NO	207	1113. Wang, Z., J. Wang, and A. Maercker, Program use and outcome change in a web-based trauma intervention: Individual and social factors. Journal of Medical Internet Research, 2016. 18(9).
	284	YES	NO	NO	208	1114. Waring, M.E., et al., Online health information seeking by adults hospitalized for acute coronary syndromes: Who looks for information, and who discusses it with healthcare providers? Patient Education and Counseling, 2018. 101(11): p. 1973-1981.
	285	YES	NO	MAYBE	57	1115. Warshaw, H. and D. Edelman, Building Bridges Through Collaboration and Consensus: Expanding Awareness and Use of Peer Support and Peer Support Communities Among People With Diabetes, Caregivers, and Health Care Providers. Journal of Diabetes Science and Technology, 2018.
	286	YES	NO	NO	209	1116. Watson, J., Social Media Use in Cancer Care. Seminars in Oncology Nursing, 2018. 34(2): p. 126-131.
	287	YES	NO	NO	210	1117. Waycott, J., et al., The individual in multiple interacting activity systems: IT-supported diabetes management. Information Technology and People, 2014. 27(4): p. 463-481.
	288	YES	NO	MAYBE	58	1118. Webster, M., et al. Understanding the lived experience of adolescents with type 1 diabetes: Opportunities for design. 2015.
	13	DUPLICATE	DUPLICATE	DUPLICATE	13	1119. Webster, M., et al., Understanding the lived experience of adolescents with type 1 diabetes: opportunities for design, in Proceedings of the 14th International Conference on Interaction Design and Children. 2015, ACM: Boston, Massachusetts.
	289	YES	NO	MAYBE	59	1120. Weiss, J.B., et al., Recommendations for the design, implementation and evaluation of social support in online communities, networks, and groups. Journal of Biomedical Informatics, 2013. 46(6): p. 970-976.
	290	YES	NO	MAYBE	60	1121. Weiss, J.B. and N.M. Lorenzi, Building a shared vision for an online cancer survivorship community. AMIA ... Annual Symposium Proceedings. AMIA Symposium, 2009. 2009: p. 690-694.
	291	YES	NO	YES	38	1122. Weitzman, E.R., et al., Participatory surveillance of hypoglycemia and harms in an online social network. JAMA Intern Med, 2013. 173(5): p. 345-51.
	292	YES	NO	NO	211	1123. Welch, J., Building a foundation for brief motivational interviewing: communication to promote health literacy and behavior change. J Contin Educ Nurs, 2014. 45(12): p. 566-72.
	293	YES	NO	YES	39	1124. Wentzer, H. and A. Bygholm. Compliance or patient empowerment in online communities: Reformation of health care services? 2010.
	14	DUPLICATE	DUPLICATE	DUPLICATE	14	1125. Wentzer, H. and A. Bygholm, Compliance or patient empowerment in online communities: reformation of health care services? Studies in Health Technology & Informatics, 2010. 157: p. 141-147.
	294	YES	NO	YES	40	1126. Wentzer, H.S. and A. Bygholm, Narratives of empowerment and compliance: studies of communication in online patient support groups. International Journal Of Medical Informatics, 2013. 82(12): p. e386-e394.
	295	YES	NO	NO	212	1127. Westbrook, L. and I. Fourie, A feminist information engagement framework for gynecological cancer patients: The case of cervical cancer. Journal of Documentation, 2015. 71(4): p. 752-774.
	296	YES	NO	NO	213	1128. Weston, C.M., et al., A Concise Tool for Measuring Care Coordination from the Provider's Perspective in the Hospital Setting. J Hosp Med, 2017. 12(10): p. 811-817.
	297	YES	NO	YES	41	1129. Weymann, N., et al., Effectiveness of a Web-based tailored interactive health communication application for patients with type 2 diabetes or chronic low back pain: randomized controlled trial. J Med Internet Res, 2015. 17(3): p. e53.
	298	YES	NO	NO	214	1130. Weymann, N., M. Harter, and J. Dirmaier, A tailored, interactive health communication application for patients with type 2 diabetes: study protocol of a randomised controlled trial. BMC Med Inform Decis Mak, 2013. 13: p. 24.
	299	YES	NO	MAYBE	61	1131. White, M. and S.M. Dorman, Receiving social support online: implications for health education. Health Education Research, 2001. 16(6): p. 693-707.
	300	YES	NO	NO	215	1132. Whitten, P., L. Buis, and B. Love, Physician-patient e-visit programs: implementation and appropriateness. Disease Management & Health Outcomes, 2007. 15(4): p. 207-214.
	301	YES	NO	YES	42	1133. Wicks, P., et al., Perceived benefits of sharing health data between people with epilepsy on an online platform. Epilepsy & Behavior, 2012. 23(1): p. 16-23.
	15	DUPLICATE	DUPLICATE	DUPLICATE	15	1134. Wicks, P., et al., Perceived benefits of sharing health data between people with epilepsy on an online platform. Epilepsy and Behavior, 2012. 23(1): p. 16-23.
	302	YES	NO	YES	43	1135. Wicks, P., et al., Scaling PatientsLikeMe via a "Generalized Platform" for Members with Chronic Illness: Web-Based Survey Study of Benefits Arising. J Med Internet Res, 2018. 20(5): p. e175.
	16	DUPLICATE	DUPLICATE	DUPLICATE	16	1136. Wicks, P., et al., Scaling PatientsLikeMe via a "Generalized Platform" for Members with Chronic Illness: Web-Based Survey Study of Benefits Arising. Journal of Medical Internet Research, 2018. 20(5): p. 1-14.
	303	YES	NO	NO	216	1137. Wiering, B., D. De Boer, and D. Delnoij, Patient involvement in the development of patient-reported outcome measures: The developers' perspective. BMC Health Services Research, 2017. 17(1).
	304	YES	NO	NO	217	1138. Wijaya, S.W., J. Watson, and C. Bruce, Understanding empowerment in social media context: Lessons from Indonesian migrant domestic workers. International Journal of Web Based Communities, 2018. 14(2): p. 172-195.
	305	YES	NO	NO	218	1139. Wiljer, D., S. Urowitz, and E. Jones, Personal health information in the age of ubiquitous health, in Ubiquitous Health and Medical Informatics: The Ubiquity 2.0 Trend and Beyond. 2010. p. 166-189.
	306	YES	NO	NO	219	1140. Williams, A.R., et al., The development and application of an oncology Therapy-Related Symptom Checklist for Adults (TRSC) and Children (TRSC-C) and e-health applications. Biomed Eng Online, 2015. 14 Suppl 2: p. S1.
	307	YES	NO	NO	220	1141. Williams, Z.F., et al., The effect of watchful waiting on the management and treatment of inguinal hernias in a community setting. Am Surg, 2015. 81(3): p. 300-4.
	308	YES	NO	NO	221	1142. Wilson, E.V. and D.M. Strong, Editors' introduction to the special section on patient-centered e-Health: Research opportunities and challenges. Communications of the Association for Information Systems, 2014. 34(1): p. 323-336.
	309	YES	NO	NO	222	1143. Winickoff, D.E., L. Jamal, and N.R. Anderson, New modes of engagement for big data research. Journal of Responsible Innovation, 2016. 3(2): p. 169-177.
	310	YES	NO	NO	223	1144. Winkelman, W.J. and K.J. Leonard, Overcoming Structural Constraints to Patient Utilization of Electronic Medical Records: A Critical Review for an Evaluation Framework. Journal of the American Medical Informatics Association, 2004. 11(2): p. 151-161.
	311	YES	NO	NO	224	1145. Winter, J.S. and E. Davidson, Big data governance of personal health information and challenges to contextual integrity. Information Society, 2018.
	312	YES	NO	MAYBE	62	1146. Wise, M., et al., Effects of using online narrative and didactic information on healthcare participation for breast cancer patients. Patient Educ Couns, 2008. 70(3): p. 348-56.
	18	NO	YES	NO	225	1147. Witney, C. and V. Cope, The Specialist Breast Care Nurse Within an Online Support Community: Adding the 16th Moment of Cancer Care. International Journal for Human Caring, 2015. 19(1): p. 33-39.
	313	YES	NO	NO	226	1148. Wong, Y.N., et al., Financial Concerns About Participation in Clinical Trials Among Patients With Cancer. J Clin Oncol, 2016. 34(5): p. 479-87.
	314	YES	NO	NO	227	1149. Worthington, D.L. and M.E. Fitch-Hauser, Listening: Processes, functions, and competency. Listening: Processes, Functions, and Competency. 2018. 1-358.
	315	YES	NO	NO	228	1150. Woywodt, A., et al., Single-centre experience with Renal PatientView, a web-based system that provides patients with access to their laboratory results. J Nephrol, 2014. 27(5): p. 521-7.
	316	YES	NO	NO	229	1151. Wright, P., S. Belt, and C. John, Helping People Assess the Health Risks from Lifestyle Choices: Comparing a Computer Decision Aid with Customized Printed Alternative. Communication and Medicine, 2004. 1(2): p. 183-192.
	317	YES	NO	MAYBE	63	1152. Wu, B., Patient continued use of online health care communities: Web mining of patient-doctor communication. Journal of Medical Internet Research, 2018. 20(4).
	318	YES	NO	NO	230	1153. Wu, M., P. Jakubowicz, and C. Cao, Internet mercenaries and viral marketing: The case of Chinese social media. Internet Mercenaries and Viral Marketing: The Case of Chinese Social Media. 2013. 1-314.
	319	YES	NO	NO	231	1154. Wu, R.C., et al., Evaluation of the Rectal Cancer Patient Decision Aid: A Before and After Study. Dis Colon Rectum, 2016. 59(3): p. 165-72.
	320	YES	NO	NO	232	1155. Xavier, N. and J. Reeves Wesley, Mediating effect of online social support on the relationship between stress and mental well-being. Mental Health and Social Inclusion, 2018. 22(4): p. 178-186.
	19	NO	YES	NO	233	1156. Yamashita, N., et al., How Information Sharing about Care Recipients by Family Caregivers Impacts Family Communication, in Proceedings of the 2018 CHI Conference on Human Factors in Computing Systems. 2018, ACM: Montreal QC, Canada.
	321	YES	NO	MAYBE	64	1157. Yang, Y. and O. Asan, Designing Patient-facing Health Information Technologies for the Outpatient Settings: A Literature Review. J Innov Health Inform, 2016. 23(1): p. 185.
	322	YES	NO	MAYBE	65	1158. Yang, Y., X. Zhang, and P.K.C. Lee, Improving the effectiveness of online healthcare platforms: An empirical study with multi-period patient-doctor consultation data. International Journal of Production Economics, 2019. 207: p. 70-80.
	323	YES	NO	MAYBE	66	1159. Yardley, L., et al., Understanding and Promoting Effective Engagement With Digital Behavior Change Interventions. American Journal of Preventive Medicine, 2016. 51(5): p. 833-842.
	324	YES	NO	YES	44	1160. Ye, Y., The Role of Illness Factors and Patient Satisfaction in Using Online Health Support Groups. Health Communication, 2014. 29(4): p. 355-363.
	325	YES	NO	NO	234	1161. Yeandle, D., et al., Patient Power Revolution in Multiple Sclerosis: Navigating the New Frontier. Neurol Ther, 2018. 7(2): p. 179-187.
	326	YES	NO	NO	235	1162. Yim, D., et al. To Ask or Not To Ask? An Investigation of User Engagement and Doctor-Seeking Decision in an Online Health Infomediary. 2018.
	327	YES	NO	NO	236	1163. Yin, C.P., et al., A Study of Politeness Strategies Adopted in Pediatric Clinics in Taiwan. Health Communication, 2012. 27(6): p. 533-545.
	328	YES	NO	MAYBE	67	1164. Yoo, W., et al., Predicting changes in giving and receiving emotional support within a smartphone-based alcoholism support group. Computers in Human Behavior, 2018. 78: p. 261-272.
	329	YES	NO	NO	237	1165. Young, A., et al., Exploring patient and family involvement in the lifecycle of an orphan drug: A scoping review. Orphanet Journal of Rare Diseases, 2017. 12(1).
	330	YES	NO	NO	238	1166. Zaidi, R., et al., How do patients with end-stage ankle arthritis decide between two surgical treatments? A qualitative study. BMJ Open, 2013. 3(7).
	331	YES	NO	NO	239	1167. Zeboulon-Ktorza, N., et al., Influence of environmental factors on disease activity in spondyloarthritis: A prospective cohort study. Journal of Rheumatology, 2013. 40(4): p. 469-475.
	332	YES	NO	NO	240	1168. Zengerling, F., et al., [National second-opinion network for testicular cancer patients. Results of a user survey]. Urologe A, 2013. 52(9): p. 1290-5.
	333	YES	NO	NO	241	1169. Zhang, H., et al., Brand loyalty in enterprise microblogs: Influence of community commitment, IT habit, and participation. Information Technology and People, 2015. 28(2): p. 304-326.
	20	NO	YES	MAYBE	68	1170. Zhang, J., Supporting Information Needs of Transitional Phases in Diabetes Management Through Online Health Communities, in Companion of the 2017 ACM Conference on Computer Supported Cooperative Work and Social Computing. 2017, ACM: Portland, Oregon, USA.
	334	YES	NO	YES	45	1171. Zhang, R., J. Eschler, and M. Reddy, Online Support Groups for Depression in China: Culturally Shaped Interactions and Motivations. Computer Supported Cooperative Work: CSCW: An International Journal, 2018. 27(3-6): p. 327-354.
	335	YES	NO	YES	46	1172. Zhang, S., et al., Online cancer communities as informatics intervention for social support: Conceptualization, characterization, and impact. Journal of the American Medical Informatics Association, 2017. 24(2): p. 451-459.
	336	YES	NO	NO	242	1173. Zhang, S., et al., Longitudinal analysis of discussion topics in an online breast cancer community using convolutional neural networks. Journal Of Biomedical Informatics, 2017. 69: p. 1-9.
	337	YES	NO	NO	243	1174. Zhang, X., et al., Social capital, motivations, and knowledge sharing intention in health Q&A communities. Management Decision, 2017. 55(7): p. 1536-1557.
	338	YES	NO	NO	244	1175. Zhang, X., et al., Health information privacy concerns, antecedents, and information disclosure intention in online health communities. Information and Management, 2018. 55(4): p. 482-493.
	339	YES	NO	MAYBE	69	1176. Zhang, X., et al., Knowledge sharing motivations in online health communities: A comparative study of health professionals and normal users. Computers in Human Behavior, 2017. 75: p. 797-810.
	340	YES	NO	NO	245	1177. Zhang, Y., D. He, and Y. Sang, Facebook as a platform for health information and communication: A case study of a diabetes group. Journal of Medical Systems, 2013. 37(3).
	341	YES	NO	MAYBE	70	1178. Zhang, Y., Y. Sun, and Y. Kim, The influence of individual differences on consumer's selection of online sources for health information. Computers in Human Behavior, 2017. 67: p. 303-312.
	342	YES	NO	YES	47	1179. Zhao, J., T. Wang, and X. Fan, Patient value co-creation in online health communities: Social identity effects on customer knowledge contributions and membership continuance intentions in online health communities. Journal of Service Management, 2015. 26(1): p. 72-96.
	343	YES	NO	NO	246	1180. Zhao, K., et al., A multirelational social network analysis of an online health community for smoking cessation. Journal of Medical Internet Research, 2016. 18(8).
	344	YES	NO	MAYBE	71	1181. Zhao, T. and R. Du, Why people are willing to provide social support in online health communities: Evidence from social exchange perspective. 2018. p. 119-129.
	345	YES	NO	NO	247	1182. Zhao, Y. and J. Zhang, Consumer health information seeking in social media: a literature review. Health Information and Libraries Journal, 2017. 34(4): p. 268-283.
	346	YES	NO	YES	48	1183. Zheng, Q., T. Yao, and X. Fan, Improving customer well-being through two-way online social support. Journal of Service Theory and Practice, 2016. 26(2): p. 179-202.
	347	YES	NO	NO	248	1184. Zhou, L., et al., Harnessing social media for health information management. Electronic Commerce Research and Applications, 2018. 27: p. 139-151.
	348	YES	NO	NO	249	1185. Zong, J.Y., et al., Rheumatologists' Views and Perceived Barriers to Using Patient Decision Aids in Clinical Practice. Arthritis Care Res (Hoboken), 2015. 67(10): p. 1463-70.
	349	YES	NO	MAYBE	72	1186. Zoppis, I., et al. Distributed Heuristics for Optimizing Cohesive Groups: A Support for Clinical Patient Engagement in Social Network Analysis. 2018.
	350	YES	NO	YES	49	1187. Zoppis, I., et al. Optimizing social interaction a computational approach to support patient engagement. 2018.

## Sheet: First Selection Process - A2
First Selection process Author 2
	Amount of not finding Abstract (n=6)	Abstract (n=359)	Finding Abstract somewhere else (n=13)	Included for the second selection (n=30) - Maybe (n=30)		The References
	1	YES	NO	NO	1	396. Grunberg, P.H., et al., Infertility patients' need and preferences for online peer support. Reproductive Biomedicine and Society Online, 2018. 6: p. 80-89.
	1	NO	YES	NO	2	397. Gu, D., et al., Understanding the Role of Mobile Internet-Based Health Services on Patient Satisfaction and Word-of-Mouth. Int J Environ Res Public Health, 2018. 15(9).
	2	YES	NO	YES	1	398. Gui, X., et al., Investigating Support Seeking from Peers for Pregnancy in Online Health Communities. Proc. ACM Hum.-Comput. Interact., 2017. 1(CSCW): p. 1-19.
	2	NO	YES	NO	3	399. Gunter, B., Digital health: Meeting patient and professional needs online. Digital Health: Meeting Patient and Professional Needs Online. 2005. 1-227.
	3	YES	NO	NO	4	400. Guo, S., et al., How Doctors Gain Social and Economic Returns in Online Health-Care Communities: A Professional Capital Perspective. Journal of Management Information Systems, 2017. 34(2): p. 487-519.
	4	YES	NO	NO	5	401. Guo, S., et al., Doctor–patient relationship strength’s impact in an online healthcare community. Information Technology for Development, 2018. 24(2): p. 279-300.
	5	YES	NO	NO	6	402. Gupta, S., A.M. Bayoumi, and M.E. Faughnan, Rare lung disease research: Strategies for improving identification and recruitment of research participants. Chest, 2011. 140(5): p. 1123-1129.
	6	YES	NO	MAYBE	1	403. Gupta, T. and L. Schapira, Online communities as sources of peer support for people living with cancer: A commentary. Journal of Oncology Practice, 2018. 14(12): p. 725-730.
	7	YES	NO	NO	7	404. Gutierrez, N., et al., Health literacy, health information seeking behaviors and internet use among patients attending a private and public clinic in the same geographic area. J Community Health, 2014. 39(1): p. 83-9.
	8	YES	NO	YES	2	405. Hacker, J., N. Wickramasinghe, and C. Durst, Can health 2.0 address critical healthcare challenges? Insights from the case of how online social networks can assist in combatting the obesity epidemic. Australasian Journal of Information Systems, 2017. 21.
	9	YES	NO	NO	8	406. Hadgkiss, E.J., et al., Methodology of an international study of people with multiple sclerosis recruited through web 2.0 platforms: Demographics, lifestyle, and disease characteristics. Neurology Research International, 2013. 2013.
	10	YES	NO	NO	9	407. Hadjistavropoulos, H.D., et al., Implementation of internet-delivered cognitive behavior therapy within community mental health clinics: a process evaluation using the consolidated framework for implementation research. BMC Psychiatry, 2017. 17(1): p. 331.
	11	YES	NO	NO	10	408. Hagan, T.L., et al., The Female Self-Advocacy in Cancer Survivorship Scale: A validation study. J Adv Nurs, 2018. 74(4): p. 976-987.
	12	YES	NO	NO	11	409. Hagiwara, E. and T. Futawatari, A concept analysis: Empowerment in cancer patients. Kitakanto Medical Journal, 2013. 63(2): p. 165-174.
	13	YES	NO	NO	12	410. Hajos, T.R., et al., Do physicians understand Type 2 diabetes patients' perceptions of seriousness; the emotional impact and needs for care improvement? A cross-national survey. Patient Educ Couns, 2011. 85(2): p. 258-63.
	14	YES	NO	NO	13	411. Håkanson, C., Everyday life, healthcare, and self-care management among people with irritable bowel syndrome: An integrative review of qualitative research. Gastroenterology Nursing, 2014. 37(3): p. 217-225.
	1	DUPLICATE	DUPLICATE	DUPLICATE	1	412. Haldar, S., et al. Opportunities and design considerations for peer support in a hospital setting. 2017.
	15	YES	NO	YES	3	413. Haldar, S., et al., Opportunities and Design Considerations for Peer Support in a Hospital Setting, in Proceedings of the 2017 CHI Conference on Human Factors in Computing Systems. 2017, ACM: Denver, Colorado, USA.
	16	YES	NO	NO	14	414. Hall, A. and G.A. Antonopoulos, Fake meds online: The internet and the transnational market in illicit pharmaceuticals. Fake Meds Online: The Internet and the Transnational Market in Illicit Pharmaceuticals. 2016. 1-144.
	17	YES	NO	NO	15	415. Haluza, D., et al., Digital Natives Versus Digital Immigrants: Influence of Online Health Information Seeking on the Doctor-Patient Relationship. Health Commun, 2017. 32(11): p. 1342-1349.
	18	YES	NO	NO	16	416. Halvorsen, P.A., O.G. Aasland, and I.S. Kristiansen, Decisions on statin therapy by patients' opinions about survival gains: cross sectional survey of general practitioners. BMC Fam Pract, 2015. 16: p. 79.
	19	YES	NO	NO	17	417. Hambly, K. and M. Pgdip, Activity profile of members of an online health community after articular cartilage repair of the knee. Sports Health, 2011. 3(3): p. 275-282.
	20	YES	NO	NO	18	418. Hammedi, W., T. Leclerq, and A.C.R. Van Riel, The use of gamification mechanics to increase employee and user engagement in participative healthcare services: A study of two cases. Journal of Service Management, 2017. 28(4): p. 640-661.
	21	YES	NO	MAYBE	2	419. Hamon, T. and R. Gagnayre, Improving knowledge of patient skills thanks to automatic analysis of online discussions. Patient Education and Counseling, 2013. 92(2): p. 197-204.
	22	YES	NO	NO	19	420. Hankemeier, D. and S.A. Manspeaker, Perceptions of Interprofessional and Collaborative Practice in Collegiate Athletic Trainers. J Athl Train, 2018. 53(7): p. 703-708.
	23	YES	NO	NO	20	421. Hanna, K., et al., Internet use, online information seeking and knowledge among third molar patients attending public dental services. Aust Dent J, 2017. 62(3): p. 323-330.
	24	YES	NO	NO	21	422. Hannon, K., et al., Developing resources to support the diagnosis and management of Chronic Fatigue Syndrome/Myalgic Encephalitis (CFS/ME) in primary care: a qualitative study. BMC Fam Pract, 2012. 13: p. 93.
	25	YES	NO	NO	22	423. Hao, H., The development of online doctor reviews in China: an analysis of the largest online doctor review website in China. J Med Internet Res, 2015. 17(6): p. e134.
	26	YES	NO	NO	23	424. Hao, H., et al., Quantifying the impact of social influence on the information technology implementation process by physicians: A hierarchical Bayesian learning approach. Information Systems Research, 2018. 29(1): p. 25-41.
	27	YES	NO	NO	24	425. Hardey, M., Consuming professions: User-review websites and health services. Journal of Consumer Culture, 2010. 10(1): p. 129-149.
	28	YES	NO	YES	4	426. Harkin, L.J., et al., Navigating cancer using online communities: a grounded theory of survivor and family experiences. Journal of Cancer Survivorship, 2017. 11(6): p. 658-669.
	29	YES	NO	NO	25	427. Härmark, L., et al., Patient-Reported Safety Information: A Renaissance of Pharmacovigilance? Drug Safety, 2016. 39(10): p. 883-890.
	30	YES	NO	NO	26	428. Harrigan, M.M., et al., “It’s Just Who I Am … I Have Brown Hair. I Have a Mysterious Father”: An Exploration of Donor-Conceived Offspring’s Identity Construction. Journal of Family Communication, 2015. 15(1): p. 75-93.
	3	NO	YES	NO	27	429. Harrington, A., Capitalising on chaos. Nursing Standard, 2011. 25(41): p. 62-63.
	31	YES	NO	MAYBE	3	430. Hartley, S.L., et al., Management of sleep disorders: The value of an internet forum. Medecine du Sommeil, 2015. 12(3): p. 123-129.
	4	NO	YES	NO	28	431. Hartmann, C.W., et al., A website to improve asthma care by suggesting patient questions for physicians: qualitative analysis of user experiences. J Med Internet Res, 2007. 9(1): p. e3.
	32	YES	NO	NO	29	432. Harvey, K. and N. Koteyko, Exploring health communication: Language in action. Exploring Health Communication: Language in Action. 2012. 1-256.
	33	YES	NO	NO	30	433. Harvey, V.M., et al., Patient-provider communication, concordance, and ratings of care in dermatology: Results of a cross-sectional study. Dermatol Online J, 2016. 22(11).
	34	YES	NO	NO	31	434. Haugli, L., S. Maeland, and L.H. Magnussen, What facilitates return to work? Patients experiences 3 years after occupational rehabilitation. Journal of Occupational Rehabilitation, 2011. 21(4): p. 573-581.
	35	YES	NO	NO	32	435. Hauser, K., et al., The prescription talk - an approach to teach patient-physician conversation about drug prescription to medical students. GMS J Med Educ, 2017. 34(2): p. Doc18.
	36	YES	NO	NO	33	436. Hauser, W., et al., [Impact of conflicts of interest on guideline recommendations : Empirical study within the second update of the German interdisciplinary S3 guidelines on fibromyalgia syndrome]. Schmerz, 2017. 31(3): p. 308-318.
	37	YES	NO	NO	34	437. Hausmann, J.S., et al., Adolescent and Young Adult Use of Social Media for Health and Its Implications. Journal of Adolescent Health, 2017. 60(6): p. 714-719.
	38	YES	NO	MAYBE	4	438. Hawkins, C.M., O.A. DeLa, and C. Hung, Social Media and the Patient Experience. J Am Coll Radiol, 2016. 13(12 Pt B): p. 1615-1621.
	39	YES	NO	NO	35	439. Hawn, C., Games for health: the latest tool in the medical care arsenal. Health Aff (Millwood), 2009. 28(5): p. w842-8.
	5	NO	YES	NO	36	440. Hay, M.C., et al., Why patients go online: multiple sclerosis, the internet, and physician-patient communication. Neurologist, 2008. 14(6): p. 374-81.
	40	YES	NO	NO	37	441. Heath, M., R. Appan, and N. Gudigantala, Exploring Health Information Exchange (HIE) Through Collaboration Framework: Normative Guidelines for IT Leadership of Healthcare Organizations. Information Systems Management, 2017. 34(2): p. 137-156.
	41	YES	NO	NO	38	442. Heath, M. and T.H. Porter, Patient health records: An exploratory study of patient satisfaction. Health Policy and Technology, 2017. 6(4): p. 401-409.
	42	YES	NO	NO	39	443. Hemsley, B., et al., The health literacy demands of electronic personal health records (e-PHRs): An integrative review to inform future inclusive research. Patient Educ Couns, 2018. 101(1): p. 2-15.
	43	YES	NO	NO	40	444. Herrmann, A., et al., Support persons' preferences for the type of consultation and the format of information provided when making a cancer treatment decision. BMC Res Notes, 2018. 11(1): p. 456.
	44	YES	NO	NO	41	445. Hesse, B.W., et al., Realizing the promise of Web 2.0: engaging community intelligence. J Health Commun, 2011. 16 Suppl 1: p. 10-31.
	45	YES	NO	NO	42	446. High, A.C., A. Oeldorf-Hirsch, and S. Bellur, Misery rarely gets company: The influence of emotional bandwidth on supportive communication on Facebook. Computers in Human Behavior, 2014. 34: p. 79-88.
	46	YES	NO	NO	43	447. High, A.C. and D.H. Solomon, Communication Channel, Sex, and the Immediate and Longitudinal Outcomes of Verbal Person-centered Support. Communication Monographs, 2014. 81(4): p. 439-468.
	47	YES	NO	NO	44	448. Hildebrandt, S., et al., "Forgotten" chapters in the history of transcervical sterilization: Carl Clauberg and Hans-Joachim Lindemann. Journal of the History of Medicine and Allied Sciences, 2017. 72(3): p. 272-301.
	48	YES	NO	YES	5	449. Hilliard, M.E., et al., The emerging diabetes online community. Current Diabetes Reviews, 2015. 11(4): p. 261-272.
	49	YES	NO	MAYBE	5	450. Himes, B.E. and E.R. Weitzman, Innovations in health information technologies for chronic pulmonary diseases. Respiratory Research, 2016. 17: p. 38-38.
	50	YES	NO	NO	45	451. Hinkle, L.J., G.T. Bosslet, and A.M. Torke, Factors associated with family satisfaction with end-of-life care in the ICU: a systematic review. Chest, 2015. 147(1): p. 82-93.
	51	YES	NO	NO	46	452. Hiremath, A., et al., Patient Perceptions of Participating in the RSNA Image Share Project: a Preliminary Study. J Digit Imaging, 2016. 29(2): p. 189-94.
	52	YES	NO	MAYBE	6	453. Hixson, J.D., et al., Patients optimizing epilepsy management via an online community: The POEM Study. Neurology, 2015. 85(2): p. 129-136.
	6	NO	YES	NO	47	454. Hoffman, A.S., et al., Delivering patient decision aids on the Internet: definitions, theories, current evidence, and emerging research areas. BMC Med Inform Decis Mak, 2013. 13 Suppl 2: p. S13.
	7	NO	YES	NO	48	455. Holderried, M., et al., [Chances and Risks of Telemedicine in Orthopaedics and Trauma Surgery]. Z Orthop Unfall, 2018. 156(1): p. 68-77.
	53	YES	NO	NO	49	456. Holliday, A.M., et al., Physician and Patient Views on Public Physician Rating Websites: A Cross-Sectional Study. J Gen Intern Med, 2017. 32(6): p. 626-631.
	54	YES	NO	NO	50	457. Holmes, M.M., F.L. Bishop, and L. Calman, “I just googled and read everything”: Exploring breast cancer survivors’ use of the internet to find information on complementary medicine. Complementary Therapies in Medicine, 2017. 33: p. 78-84.
	55	YES	NO	YES	6	458. Holtz, B., A. Smock, and D. Reyes-Gastelum, Connected motherhood: Social support for moms and moms-to-be on Facebook. Telemedicine and e-Health, 2015. 21(5): p. 415-421.
	56	YES	NO	NO	51	459. Honary, M., R. McNaney, and F. Lobban, Designing video stories around the lived experience of severe mental illness, in Proceedings of the 10th Nordic Conference on Human-Computer Interaction. 2018, ACM: Oslo, Norway.
	57	YES	NO	YES	7	460. Hong, Y., N.C. Peña-Purcell, and M.G. Ory, Outcomes of online support and resources for cancer survivors: A systematic literature review. Patient Education and Counseling, 2012. 86(3): p. 288-296.
	58	YES	NO	YES	8	461. Hoogenbosch, B., et al., Use and the users of a patient portal: Cross-sectional study. Journal of Medical Internet Research, 2018. 20(9).
	8	NO	YES	NO	52	462. Hopmans, W., et al., Communicating cancer treatment information using the Web: utilizing the patient's perspective in website development. BMC Med Inform Decis Mak, 2014. 14: p. 116.
	59	YES	NO	NO	53	463. Hordern, A., et al., Consumer e-health: an overview of research evidence and implications for future policy. Health Information Management Journal, 2011. 40(2): p. 6-14.
	60	YES	NO	MAYBE	7	464. Horter, S., et al., "I can also serve as an inspiration": A qualitative study of the TB&Me blogging experience and its role in MDRTB treatment. PLoS ONE, 2014. 9(9).
	9	NO	YES	NO	54	465. Houben, S., et al., NooSphere: an activity-centric infrastructure for distributed interaction, in Proceedings of the 12th International Conference on Mobile and Ubiquitous Multimedia. 2013, ACM: Lule&aring;, Sweden.
	61	YES	NO	NO	55	466. Househ, M., The use of social media in healthcare: organizational, clinical, and patient perspectives. Studies In Health Technology And Informatics, 2013. 183: p. 244-248.
	62	YES	NO	NO	56	467. Houston, T.K., et al., The QUIT-PRIMO provider-patient Internet-delivered smoking cessation referral intervention: a cluster-randomized comparative effectiveness trial: study protocol. Implement Sci, 2010. 5: p. 87.
	63	YES	NO	NO	57	468. Howrey, B.T., et al., Partnering with patients, families, and communities. Family Medicine, 2015. 47(8): p. 604-611.
	64	YES	NO	NO	58	469. Høybye, M.T., et al., Virtual environments in cancer care: Pilot-testing a three-dimensional web-based platform as a tool for support in young cancer patients. Health Informatics Journal, 2018. 24(4): p. 419-431.
	65	YES	NO	MAYBE	8	470. Hsi-Jui Wu, C. and T.B. Phun, The antecedents of intention to use Facebook: The case of female foreign spouses' community in Taiwan. International Journal of Web Based Communities, 2017. 13(3): p. 379-399.
	66	YES	NO	NO	59	471. Hu, A., Reflections: The Value of Patient Support Groups. Otolaryngology - Head and Neck Surgery (United States), 2017. 156(4): p. 587-588.
	67	YES	NO	YES	9	472. Hu, X., et al., The prepared patient: Information seeking of online support group members before their medical appointments. Journal of Health Communication, 2012. 17(8): p. 960-978.
	68	YES	NO	NO	60	473. Hu, Y. and S.S. Sundar, Effects of online health sources on credibility and behavioral intentions. Communication Research, 2010. 37(1): p. 105-132.
	69	YES	NO	MAYBE	9	474. Huang, L.-C., W.-C. Liu, and S.-C.T. Chou, Howcare: a personal health cloud archive and care-partners' community, in Proceedings of the 2013 IEEE/ACM International Conference on Advances in Social Networks Analysis and Mining. 2013, ACM: Niagara, Ontario, Canada.
	70	YES	NO	MAYBE	10	475. Huber, J., et al., The effect of an online support group on patients׳ treatment decisions for localized prostate cancer: An online survey. Urologic Oncology: Seminars and Original Investigations, 2017. 35(2): p. 37.e19-37.e28.
	71	YES	NO	MAYBE	11	476. Huber, J., et al., Face-to-face vs. online peer support groups for prostate cancer: A cross-sectional comparison study. Journal of Cancer Survivorship, 2018. 12(1).
	10	NO	YES	NO	61	477. Huby, K., et al., Children and young people's views on access to a web-based application to support personal management of long-term conditions: a qualitative study. Child: Care, Health & Development, 2017. 43(1): p. 126-132.
	72	YES	NO	NO	62	478. Hudon, C., et al., Assessing enablement in clinical practice: A systematic review of available instruments. Journal of Evaluation in Clinical Practice, 2010. 16(6): p. 1301-1308.
	73	YES	NO	NO	63	479. Huebner, J., et al., Online survey of cancer patients on complementary and alternative medicine. Oncol Res Treat, 2014. 37(6): p. 304-8.
	74	YES	NO	YES	10	480. Huh, J., Clinical Questions in Online Health Communities: The Case of "See your doctor" Threads, in Proceedings of the 18th ACM Conference on Computer Supported Cooperative Work & Social Computing. 2015, ACM: Vancouver, BC, Canada.
	75	YES	NO	YES	11	481. Huh, J. and M.S. Ackerman, Collaborative help in chronic disease management: supporting individualized problems, in Proceedings of the ACM 2012 conference on Computer Supported Cooperative Work. 2012, ACM: Seattle, Washington, USA.
	2	DUPLICATE	DUPLICATE	DUPLICATE	2	482. Huh, J., R. Marmor, and X. Jiang, Lessons Learned for Online Health Community Moderator Roles: A Mixed-Methods Study of Moderators Resigning From WebMD Communities. Journal Of Medical Internet Research, 2016. 18(9): p. e247-e247.
	76	YES	NO	NO	64	483. Huh, J., R. Marmor, and X.Q. Jiang, Lessons Learned for Online Health Community Moderator Roles: A Mixed-Methods Study of Moderators Resigning From WebMD Communities. Journal of Medical Internet Research, 2016. 18(9).
	3	DUPLICATE	DUPLICATE	DUPLICATE	3	484. Huh, J., R. Patel, and W. Pratt. Tackling dilemmas in supporting "the whole person" in online patient communities. 2012.
	77	YES	NO	MAYBE	12	485. Huh, J., R. Patel, and W. Pratt, Tackling dilemmas in supporting 'the whole person' in online patient communities, in Proceedings of the SIGCHI Conference on Human Factors in Computing Systems. 2012, ACM: Austin, Texas, USA.
	78	YES	NO	NO	65	486. Hurst, F.P., et al., Stimulating Patient Engagement in Medical Device Development in Kidney Disease: A Report of a Kidney Health Initiative Workshop. Am J Kidney Dis, 2017. 70(4): p. 561-569.
	79	YES	NO	MAYBE	13	487. Hutchinson, T.L., Authentic Caring Occasions for Patients in Hairy Cell Leukemia Clinical Trials. Clinical Journal of Oncology Nursing, 2015. 19(2): p. E41-6.
	80	YES	NO	MAYBE	14	488. Iftikhar, R. and B. Abaalkhail, Health-seeking influence reflected by online health-related messages received on social media: Cross-sectional survey. Journal of Medical Internet Research, 2017. 19(11).
	81	YES	NO	NO	66	489. Ihrig, A., et al., Online support groups offer low-threshold backing for family and friends of patients with prostate cancer. European Journal of Cancer Care, 2018.
	82	YES	NO	MAYBE	15	490. In, et al., Design strategy for a national integrated personal health record, in Proceedings of the 8th Nordic Conference on Human-Computer Interaction: Fun, Fast, Foundational. 2014, ACM: Helsinki, Finland.
	83	YES	NO	NO	67	491. Inthiran, A. Information sharing and search collaboration activities of health consumers in south east Asia. 2017.
	84	YES	NO	NO	68	492. Inthiran, A., S.M. Alhashmi, and P.K. Ahmed, Health searching behaviour of citizens from countries in the Middle East and North African region. International Journal of E-Health and Medical Communications, 2018. 9(2): p. 59-73.
	85	YES	NO	NO	69	493. Iredale, R., L. Mundy, and J. Hilgart, An online resource of digital stories about cancer genetics: qualitative study of patient preferences and information needs. J Med Internet Res, 2011. 13(3): p. e78.
	86	YES	NO	NO	70	494. Ismail, A., N. Karusala, and N. Kumar, Bridging Disconnected Knowledges for Community Health. Proc. ACM Hum.-Comput. Interact., 2018. 2(CSCW): p. 1-27.
	87	YES	NO	NO	71	495. Jacobs, M., J. Johnson, and E.D. Mynatt, MyPath: Investigating Breast Cancer Patients' Use of Personalized Health Information. Proc. ACM Hum.-Comput. Interact., 2018. 2(CSCW): p. 1-21.
	88	YES	NO	NO	72	496. James, D.C. and C. Harville, 2nd, eHealth Literacy, Online Help-Seeking Behavior, and Willingness to Participate in mHealth Chronic Disease Research Among African Americans, Florida, 2014-2015. Prev Chronic Dis, 2016. 13: p. E156.
	89	YES	NO	NO	73	497. Jamison, J., et al., Online stroke forum as source of data for qualitative research: Insights from a comparison with patients' interviews. BMJ Open, 2018. 8(3).
	1	NO	NO	--	1	498. Janik, T., P.O.W.E.R. surfers. Patients Online for Wellness, Education & Research: demystifying the Internet for consumers. Natl Netw, 2000. 25(2): p. 22.
	90	YES	NO	NO	74	499. Jansen, F., et al., Cancer survivors' perceived need for supportive care and their attitude towards self-management and eHealth. Supportive Care in Cancer, 2015. 23(6): p. 1679-1688.
	2	NO	NO	--	2	500. Javed, M., W. Khan, and N.W. Jones, Online support groups for hypospadias. Journal of Plastic, Reconstructive and Aesthetic Surgery, 2015. 68(3): p. e69-e70.
	91	YES	NO	NO	75	501. Jetten, J., et al., How groups affect our health and well-being: The path from theory to policy. Social Issues and Policy Review, 2014. 8(1): p. 103-130.
	92	YES	NO	YES	12	502. Jiang, S., The role of social media use in improving cancer survivors' emotional well-being: a moderated mediation study. Journal of Cancer Survivorship, 2017. 11(3): p. 386-392.
	93	YES	NO	NO	76	503. Jiang, S. and R.L. Street, Factors Influencing Communication with Doctors via the Internet: A Cross-Sectional Analysis of 2014 HINTS Survey. Health Commun, 2017. 32(2): p. 180-188.
	94	YES	NO	NO	77	504. Jiang, S. and R.L. Street, Pathway Linking Internet Health Information Seeking to Better Health: A Moderated Mediation Study. Health Communication, 2017. 32(8): p. 1024-1031.
	95	YES	NO	NO	78	505. Jimbo, M., et al., Perceived barriers and facilitators of using a Web-based interactive decision aid for colorectal cancer screening in community practice settings: findings from focus groups with primary care clinicians and medical office staff. J Med Internet Res, 2013. 15(12): p. e286.
	96	YES	NO	NO	79	506. Jina, H., et al., Lessons Learned for Online Health Community Moderator Roles: A Mixed-Methods Study of Moderators Resigning From WebMD Communities. Journal of Medical Internet Research, 2016. 18(9): p. 9-9.
	97	YES	NO	NO	80	507. Joe, J., et al., Older adults attitudes and preferences regarding a multifunctional wellness tool: A pilot study. Informatics for Health and Social Care, 2016. 41(2): p. 143-158.
	98	YES	NO	MAYBE	16	508. Johnson, F. and J. Wardle, The association between weight loss and engagement with a web-based food and exercise diary in a commercial weight loss programme: A retrospective analysis. International Journal of Behavioral Nutrition and Physical Activity, 2011. 8.
	99	YES	NO	YES	13	509. Johnston, A.C., et al., Online health communities An assessment of the influence of participation on patient empowerment outcomes. Information Technology & People, 2013. 26(2): p. 213-235.
	4	DUPLICATE	DUPLICATE	DUPLICATE	4	510. Johnston, A.C., et al., Online health communities: An assessment of the influence of participation on patient empowerment outcomes. Information Technology and People, 2013. 26(2): p. 213-235.
	100	YES	NO	NO	81	511. Jones, N. and P. Thomas, Inter-organizational collaboration and partnerships in health and social care: The role of social software. Public Policy and Administration, 2007. 22(3): p. 289-302.
	101	YES	NO	NO	82	512. Jones, R.B., E.J. Ashurst, and T. Trappes-Lomax, Searching for a sustainable process of service user and health professional online discussions to facilitate the implementation of e-health. Health Informatics Journal, 2016. 22(4): p. 948-961.
	102	YES	NO	NO	83	513. Jones, R.W., et al., Physicians and caregivers: Ready and waiting for increased participation in clinical research. Journal of Nutrition, Health and Aging, 2010. 14(7): p. 563-568.
	103	YES	NO	NO	84	514. Josefsson, U. and A. Ranerup, Consumerism revisited: The emergent roles of new electronic intermediaries between citizens and the public sector. Information Polity, 2003. 8(3-4): p. 167-180.
	104	YES	NO	NO	85	515. Jung, E., et al., Are members of fibromyalgia syndrome self-help groups "different" ?: Demographic and clinical characteristics of members and non-members of fibromyalgia syndrome self-help groups. Zeitschrift fur Rheumatologie, 2013. 72(5): p. 474-481.
	105	YES	NO	NO	86	516. Juuso, P., et al., The significance of FM associations for women with FM. Disability and Rehabilitation, 2014. 36(21): p. 1755-1761.
	106	YES	NO	YES	14	517. Kaal, S.E.J., et al., Online support community for adolescents and young adults (AYAs) with cancer: User statistics, evaluation, and content analysis. Patient Preference and Adherence, 2018. 12: p. 2615-2622.
	107	YES	NO	NO	87	518. Kaartemo, V. and H. Känsäkoski, Information and Knowledge Processes in Health Care Value Co-Creation and Co-Destruction. SAGE Open, 2018. 8(4).
	108	YES	NO	NO	88	519. Kaldoudi, E., N. Dovrolis, and S. Dietze, Information organization on the internet based on heterogeneous social networks, in Proceedings of the 29th ACM international conference on Design of communication. 2011, ACM: Pisa, Italy.
	109	YES	NO	NO	89	520. Kalichman, S.C., et al., Internet use among people living with HIV/AIDS: Association of health information, health behaviors, and health status. AIDS Education and Prevention, 2002. 14(1): p. 51-61.
	110	YES	NO	MAYBE	17	521. Kallinikos, J. and N. Tempini, Patient data as medical facts: Social media practices as a foundation for medical knowledge creation. Information Systems Research, 2014. 25(4): p. 817-833.
	111	YES	NO	NO	90	522. Kaltoft, M.K., et al., Increasing User Involvement in Health Care and Health Research Simultaneously: A Proto-Protocol for "Person-as-Researcher" and Online Decision Support Tools. JMIR Res Protoc, 2014. 3(4): p. e61.
	112	YES	NO	YES	15	523. Kantor, D., J.R. Bright, and J. Burtchell, Perspectives from the Patient and the Healthcare Professional in Multiple Sclerosis: Social Media and Patient Education. Neurology and Therapy, 2018. 7(1): p. 23-36.
	5	DUPLICATE	DUPLICATE	DUPLICATE	5	524. Kantor, D., J.R. Bright, and J. Burtchell, Perspectives from the Patient and the Healthcare Professional in Multiple Sclerosis: Social Media and Participatory Medicine. Neurology and Therapy, 2018. 7(1): p. 37-49.
	113	YES	NO	YES	16	525. Kaplan, K., et al., Internet peer support for individuals with psychiatric disabilities: A randomized controlled trial. Social Science and Medicine, 2011. 72(1): p. 54-62.
	114	YES	NO	NO	91	526. Kapoor, A. and P. Nambisan, Usability and acceptance evaluation of ACESO: a Web-based breast cancer survivorship tool. Journal of Cancer Survivorship, 2018. 12(3): p. 316-325.
	115	YES	NO	NO	92	527. Karimi, H.A., et al., A novel wayfinding service for empowering physical activity. 2016. p. 192-200.
	116	YES	NO	NO	93	528. Karmali, K.N., et al., Promoting patient uptake and adherence in cardiac rehabilitation. Cochrane Database of Systematic Reviews, 2014. 2014(6).
	6	DUPLICATE	DUPLICATE	DUPLICATE	6	529. Kasemsap, K., The fundamentals of health literacy, in Handbook of Research on Healthcare Administration and Management. 2016. p. 507-527.
	117	YES	NO	NO	94	530. Kasemsap, K., Promoting health literacy in global health care, in Handbook of Research on Healthcare Administration and Management. 2016. p. 485-506.
	3	NO	NO	--	3	531. Kassirer, J.P., Patients, physicians, and the Internet. Health Aff (Millwood), 2000. 19(6): p. 115-23.
	118	YES	NO	NO	95	532. Kavcic, M., M. Pahor, and B. Domajnko, User involvement in Slovenian healthcare. Journal of Health, Organisation and Management, 2015. 29(5): p. 595-610.
	119	YES	NO	NO	96	533. Kaziunas, E., et al., Lived Data: Tinkering With Bodies, Code, and Care Work. Human-Computer Interaction, 2018. 33(1): p. 49-92.
	120	YES	NO	NO	97	534. Keeling, D., A. Khan, and T. Newholm, Internet forums and negotiation of healthcare knowledge cultures. Journal of Services Marketing, 2013. 27(1): p. 59-75.
	121	YES	NO	NO	98	535. Keeling, D.I., A. Laing, and K. De Ruyter, Evolving roles and structures of triadic engagement in healthcare. Journal of Service Management, 2018. 29(3): p. 352-377.
	122	YES	NO	NO	99	536. Keeling, D.I., A. Laing, and T. Newholm, Health communities as permissible space: Supporting negotiation to balance asymmetries. Psychology and Marketing, 2015. 32(3): p. 303-318.
	123	YES	NO	NO	100	537. Kelly, P.J., et al., From both sides: Participant and facilitator perceptions of SMART Recovery groups. Drug Alcohol Rev, 2017. 36(3): p. 325-332.
	124	YES	NO	NO	101	538. Kelly, T.B., et al., The use of online groups to involve older people in influencing nursing care guidance. Groupwork, 2006. 16(1): p. 69-94.
	125	YES	NO	NO	102	539. Kelman, A., et al., Communicating laboratory test results for rheumatoid factor: what do patients and physicians want? Patient Prefer Adherence, 2016. 10: p. 2501-2517.
	126	YES	NO	YES	17	540. Kendal, S., et al., How a moderated online discussion forum facilitates support for young people with eating disorders. Health Expectations, 2017. 20(1): p. 98-111.
	127	YES	NO	NO	103	541. Kendall, C., et al., "Still learning and evolving in our approaches": patient and stakeholder engagement among Canadian community-based primary health care researchers. Res Involv Engagem, 2018. 4: p. 47.
	128	YES	NO	YES	18	542. Kenen, R.H., et al., Peer-support in coping with medical uncertainty: Discussion of oophorectomy and hormone replacement therapy on a web-based message board. Psycho-Oncology, 2007. 16(8): p. 763-771.
	129	YES	NO	NO	104	543. Kerrigan, A., et al., Content guidance for mobile phones short message service (SMS)-based antiretroviral therapy adherence and appointment reminders: a review of the literature. AIDS Care - Psychological and Socio-Medical Aspects of AIDS/HIV, 2018.
	130	YES	NO	NO	105	544. Khan, M.N., R. Nock, and N.S. Gooneratne, Mobile Devices and Insomnia: Understanding Risks and Benefits. Current Sleep Medicine Reports, 2015. 1(4): p. 226-231.
	131	YES	NO	NO	106	545. Khidir, A., et al., Patient responses to research recruitment and follow-up surveys: Findings from a diverse multicultural health care setting in Qatar Data collection, quality, and reporting. BMC Medical Research Methodology, 2016. 16(1).
	132	YES	NO	NO	107	546. Kim, E.H., et al., Factors affecting acceptance of a Web-based self-referral system. IEEE Trans Inf Technol Biomed, 2011. 15(2): p. 344-7.
	133	YES	NO	MAYBE	18	547. Kim, H., C.D. Ray, and A.M. Veluscek, Complementary Support from Facilitators and Peers for Promoting mHealth Engagement and Weight Loss. Journal of Health Communication, 2017. 22(11): p. 905-912.
	134	YES	NO	NO	108	548. Kim, H.S., et al., Social networking services-based communicative care for patients with diabetes mellitus in Korea. Applied Clinical Informatics, 2016. 7(3): p. 899-911.
	135	YES	NO	MAYBE	19	549. Kim, H.S. and S. Shyam Sundar, Can online buddies and bandwagon cues enhance user participation in online health communities? Computers in Human Behavior, 2014. 37: p. 319-333.
	136	YES	NO	MAYBE	20	550. Kim, H.S. and S.S. Sundar, Motivating contributions to online forums: can locus of control moderate the effects of interface cues? Health Communication, 2016. 31(5): p. 583-595.
	137	YES	NO	NO	109	551. Kim, J.Y. and S.R. Steinhubl, Medicine unplugged: Can M-health transform healthcare?, in America's Healthcare Transformation: Strategies and Innovations. 2016. p. 142-162.
	138	YES	NO	NO	110	552. Kim, M.I. and K.B. Johnson, Patient entry of information: Evaluation of user interfaces. Journal of Medical Internet Research, 2004. 6(2).
	139	YES	NO	NO	111	553. Kim, S. and S. Fadem, Communication matters: Exploring older adults' current use of patient portals. Int J Med Inform, 2018. 120: p. 126-136.
	140	YES	NO	NO	112	554. Kim, S.U. and S.Y. Syn, Credibility and usefulness of health information on Facebook: A survey study with U.S. college students. Information Research, 2016. 21(4).
	141	YES	NO	NO	113	555. King, L., et al., A mixed methods thematic review: Health-related decision-making by the older person. J Clin Nurs, 2018. 27(7-8): p. e1327-e1343.
	142	YES	NO	YES	19	556. Kingod, N., The tinkering m-patient: Co-constructing knowledge on how to live with type 1 diabetes through Facebook searching and sharing and offline tinkering with self-care. Health (United Kingdom), 2018.
	143	YES	NO	MAYBE	21	557. Kingod, N., et al., Online Peer-to-Peer Communities in the Daily Lives of People with Chronic Illness: A Qualitative Systematic Review. Qualitative Health Research, 2017. 27(1): p. 89-99.
	144	YES	NO	YES	20	558. Kirk, S. and L. Milnes, An exploration of how young people and parents use online support in the context of living with cystic fibrosis. Health Expectations, 2016. 19(2): p. 309-321.
	145	YES	NO	NO	114	559. Kirkpatrick, B.E., et al., GenomeConnect: matchmaking between patients, clinical laboratories, and researchers to improve genomic knowledge. Hum Mutat, 2015. 36(10): p. 974-8.
	146	YES	NO	NO	115	560. Kleek, M.V., et al., "the crowd keeps me in shape": social psychology and the present and future of health social machines, in Proceedings of the 22nd International Conference on World Wide Web. 2013, ACM: Rio de Janeiro, Brazil.
	147	YES	NO	NO	116	561. Klein-Fedyshin, M.S., Consumer Health Informatics--integrating patients, providers, and professionals online. Med Ref Serv Q, 2002. 21(3): p. 35-50.
	148	YES	NO	NO	117	562. Klemm, P., Effects of online support group format (Moderated vs Peer-Led) on depressive symptoms and extent of participation in women with breast cancer. CIN - Computers Informatics Nursing, 2012. 30(1): p. 9-18.
	149	YES	NO	NO	118	563. Knerr, S., et al., A web-based personalized risk communication and decision-making tool for women with dense breasts: Design and methods of a randomized controlled trial within an integrated health care system. Contemp Clin Trials, 2017. 56: p. 25-33.
	4	NO	NO	--	4	564. Koldkjaer Solling, I., et al., Online Communication and Chronic Obstructive Pulmonary Disease (COPD). Stud Health Technol Inform, 2015. 216: p. 910.
	150	YES	NO	NO	119	565. Kondylakis, H., et al., Patient Empowerment through Personal Medical Recommendations. Stud Health Technol Inform, 2015. 216: p. 1117.
	151	YES	NO	NO	120	566. Konstantinidis, S.T., et al., Semantic web, reusable learning objects, personal learning networks in health: Key pieces for digital health literacy, in Studies in Health Technology and Informatics. 2017. p. 219-222.
	5	NO	NO	--	5	567. Kopelman, A. and P.S. Appelbaum, Social media and medicine: Ethical and practical challenges, in Autonomy, Altruism and Authority in Medical Ethics: Essays in Honor of Professor Shimon Glick. 2015. p. 67-85.
	152	YES	NO	NO	121	568. Kordzadeh, N., et al., A multilevel investigation of participation within virtual health communities. Communications of the Association for Information Systems, 2014. 34(1): p. 493-512.
	153	YES	NO	NO	122	569. Kordzadeh, N. and J. Warren. Communicating personal health information in virtual health communities: A theoretical framework. 2014.
	7	DUPLICATE	DUPLICATE	DUPLICATE	7	570. Kordzadeh, N. and J. Warren, Communicating personal health information in virtual health communities: An integration of privacy calculus model and affective commitment. Journal of the Association of Information Systems, 2017. 18(1): p. 45-81.
	154	YES	NO	MAYBE	22	571. Kostova, Z., M. Caiata-Zufferey, and P.J. Schulz, Can social support work virtually? Evaluation of rheumatoid arthritis patients' experiences with an interactive online tool. Pain Research and Management, 2015. 20(4): p. 199-209.
	155	YES	NO	NO	123	572. Koumpouros, Y., T.L. Toulias, and N. Koumpouros, The importance of patient engagement and the use of Social Media marketing in healthcare. Technology and Health Care, 2015. 23(4): p. 495-507.
	156	YES	NO	NO	124	573. Kreps, G.L. and L. Neuhauser, New directions in eHealth communication: opportunities and challenges. Patient Educ Couns, 2010. 78(3): p. 329-36.
	157	YES	NO	NO	125	574. Krishnamurti, T. and N. Argo, A Patient-Centered Approach to Informed Consent: Results from a Survey and Randomized Trial. Med Decis Making, 2016. 36(6): p. 726-40.
	158	YES	NO	NO	126	575. Kristensen, S., et al., Conceptualizing patient-reported outcome measures for use within two Danish psychiatric clinical registries: description of an iterative co-creation process between patients and healthcare professionals. Nord J Psychiatry, 2018. 72(6): p. 409-419.
	159	YES	NO	NO	127	576. Krol, M., et al., Exploring young patients' perspectives on rehabilitation care: methods and challenges of organizing focus groups for children and adolescents. Child Care Health Dev, 2014. 40(4): p. 507-14.
	160	YES	NO	NO	128	577. Kruis, A.L., et al., COPD Multidisciplinary Team Meetings in the United Kingdom: Health Care Professionals' Perceptions of Aims and Structure. Copd, 2016. 13(5): p. 639-41.
	161	YES	NO	NO	129	578. Kuijpers, W., et al., An interactive portal to empower cancer survivors: a qualitative study on user expectations. Support Care Cancer, 2015. 23(9): p. 2535-42.
	162	YES	NO	NO	130	579. Kunneman, M., et al., Clinicians' views on conversations and shared decision making in diagnostic testing for Alzheimer's disease: The ABIDE project. Alzheimers Dement (N Y), 2017. 3(3): p. 305-313.
	163	YES	NO	NO	131	580. Kuo, S.C., H.H. Yang, and Y.C. Chen, An exploratory study of the use of blogs as a means of communication for breast cancer patients. Taiwan Journal of Public Health, 2014. 33(6): p. 621-636.
	164	YES	NO	MAYBE	23	581. Kurko, T., et al., Is nicotine replacement therapy overvalued in smoking cessation? Analysis of smokers' and quitters' communication in social media. Health Expectations, 2015. 18(6): p. 2962-2977.
	165	YES	NO	NO	132	582. Laba, T.L., J.A. Brien, and S. Jan, Understanding rational non-adherence to medications. A discrete choice experiment in a community sample in Australia. BMC Fam Pract, 2012. 13: p. 61.
	166	YES	NO	NO	133	583. Labrie, N. and P.J. Schulz, Does argumentation matter? A systematic literature review on the role of argumentation in doctor-patient communication. Health Commun, 2014. 29(10): p. 996-1008.
	167	YES	NO	NO	134	584. Lagu, T., et al., A mixed-methods analysis of patient reviews of hospital care in England: implications for public reporting of health care quality data in the United States. Jt Comm J Qual Patient Saf, 2013. 39(1): p. 7-15.
	168	YES	NO	NO	135	585. Laing, A., et al., Differentiating consumers in professional services: Information empowerment and the emergence of the fragmented consumer, in The Consumer in Public Services: Choice, Values and Difference. 2009. p. 77-98.
	169	YES	NO	NO	136	586. Laing, A., D. Keeling, and T. Newholm, Virtual communities come of age: Parallel service, value, and propositions offered in communal online space. Journal of Marketing Management, 2011. 27(3-4): p. 291-315.
	170	YES	NO	NO	137	587. Laing, C.M., et al., “Stories Take Your Role Away From You”: Understanding the Impact on Health Care Professionals of Viewing Digital Stories of Pediatric and Adolescent/Young Adult Oncology Patients. Journal of Pediatric Oncology Nursing, 2017. 34(4): p. 261-271.
	171	YES	NO	NO	138	588. Lamas, E., et al., Patients' Perception of Privacy of Personal Data, Shared in Online Communities: Are We in the Presence of a Paradox?, in Studies in Health Technology and Informatics. 2018. p. 237-240.
	172	YES	NO	YES	21	589. Lamas, E., et al., The Meaning of Patient Empowerment in the Digital Age: The Role of Online Patient-Communities. Studies In Health Technology And Informatics, 2017. 244: p. 43-47.
	8	DUPLICATE	DUPLICATE	DUPLICATE	8	590. Lamas, E., et al., The Meaning of Patient Empowerment in the Digital Age: The Role of Online Patient-Communities. Stud Health Technol Inform, 2017. 244: p. 43-47.
	9	DUPLICATE	DUPLICATE	DUPLICATE	9	591. Lamas, E., et al., The Meaning of Patient Empowerment in the Digital Age: The Role of Online Patient-Communities, in Studies in Health Technology and Informatics. 2017. p. 43-47.
	173	YES	NO	YES	22	592. Lamas, E., et al., Lay Crowd-Sourced Expertise (LCE) and Its Influence on the New Role of Patients: Ethical and Societal Issues. Studies In Health Technology And Informatics, 2016. 228: p. 80-84.
	10	DUPLICATE	DUPLICATE	DUPLICATE	10	593. Lamas, E., et al., Lay crowd-sourced expertise (LCE) and its influence on the new role of patients: Ethical and societal issues. 2017. p. 80-84.
	174	YES	NO	NO	139	594. Lamas, E., R. Salinas, and D. Vuillaume, A New Challenge to Research Ethics: Patients-Led Research (PLR) and the Role of Internet Based Social Networks. Stud Health Technol Inform, 2016. 221: p. 36-40.
	175	YES	NO	NO	140	595. Lamprell, K. and J. Braithwaite, When Patients Tell Their Own Stories: A Meta-Narrative Study of Web-Based Personalized Texts of 214 Melanoma Patients’ Journeys in Four Countries. Qualitative Health Research, 2018. 28(10): p. 1564-1583.
	176	YES	NO	NO	141	596. Lapointe, L., J. Ramaprasad, and I. Vedel. Collaborating through social media to create health awareness. 2013.
	177	YES	NO	NO	142	597. Lapointe, L., J. Ramaprasad, and I. Vedel, Creating health awareness: A social media enabled collaboration. Health and Technology, 2014. 4(1): p. 43-57.
	178	YES	NO	NO	143	598. Lara, A.A. and L. Salberg, Patient advocacy: what is its role? Pacing & Clinical Electrophysiology, 2009. 32: p. S83-5.
	179	YES	NO	NO	144	599. Laranjo, L., Social Media and Health Behavior Change, in Participatory Health through Social Media. 2016. p. 83-111.
	180	YES	NO	NO	145	600. Lau, A.Y.S., et al., Social media in health -- what are the safety concerns for health consumers? Health Information Management Journal, 2012. 41(2): p. 30-35.
	181	YES	NO	NO	146	601. Laurance, J., et al., Patient engagement: four case studies that highlight the potential for improved health outcomes and reduced costs. Health Aff (Millwood), 2014. 33(9): p. 1627-34.
	182	YES	NO	NO	147	602. Laverman, M., et al., Patient-oriented support roles of self-management systems, in Proceedings of the 30th European Conference on Cognitive Ergonomics. 2012, ACM: Edinburgh, United Kingdom.
	183	YES	NO	NO	148	603. Lavorgna, L., et al., Fake news, influencers and health-related professional participation on the Web: A pilot study on a social-network of people with Multiple Sclerosis. Multiple Sclerosis and Related Disorders, 2018. 25: p. 175-178.
	184	YES	NO	NO	149	604. Lawler, M., et al., Mapping the cancer patient information landscape: A comparative analysis of patient groups across Europe and North America. Eur J Cancer, 2018. 92: p. 88-95.
	11	NO	YES	NO	150	605. Lawry, T.C., Seven strategies for building effective online relationships. Health Prog, 2002. 83(4): p. 9-10, 56.
	185	YES	NO	NO	151	606. Lee, C.I., C.P. Langlotz, and J.G. Elmore, Implications of Direct Patient Online Access to Radiology Reports Through Patient Web Portals. J Am Coll Radiol, 2016. 13(12 Pt B): p. 1608-1614.
	186	YES	NO	NO	152	607. Lee, J.L., et al., Seeing is Engaging: Vlogs as a Tool for Patient Engagement. Patient, 2017. 10(3): p. 267-270.
	187	YES	NO	NO	153	608. Lee, J.M., et al., Real-World Use and Self-Reported Health Outcomes of a Patient-Designed Do-it-Yourself Mobile Technology System for Diabetes: Lessons for Mobile Health. Diabetes Technology and Therapeutics, 2017. 19(4): p. 209-219.
	188	YES	NO	NO	154	609. Lee, K., et al., Dr Google and the consumer: a qualitative study exploring the navigational needs and online health information-seeking behaviors of consumers with chronic health conditions. J Med Internet Res, 2014. 16(12): p. e262.
	189	YES	NO	NO	155	610. Lee, K., et al., Consumer Use of "Dr Google": A Survey on Health Information-Seeking Behaviors and Navigational Needs. J Med Internet Res, 2015. 17(12): p. e288.
	190	YES	NO	NO	156	611. Lee, Y.C. and W.L. Wu, The effects of situated learning and health knowledge involvement on health communications. Reproductive Health, 2014. 11(1).
	191	YES	NO	NO	157	612. Lee, Y.C. and W.L. Wu, Impression management in doctor-patient communication: Experience in Taiwan. International Journal of Electronic Customer Relationship Management, 2015. 9(2-3): p. 87-103.
	192	YES	NO	NO	158	613. Lefebvre, H., et al., Partenariat entre patients, leaders en soins infirmiers et chercheurs : résultats d'une stratégie web de transfert des connaissances pour planifier le congé d'hôpital et faciliter les transitions au cours des soins oncologiques...Partnership between patients, nurse leaders and researchers: Outcomes of a web-based KT strategy
	193	YES	NO	NO	159	614. Legare, F., et al., Training family physicians in shared decision-making to reduce the overuse of antibiotics in acute respiratory infections: a cluster randomized trial. Cmaj, 2012. 184(13): p. E726-34.
	194	YES	NO	NO	160	615. Legare, F., et al., Milestones, barriers and beacons: Shared decision making in Canada inches ahead. Z Evid Fortbild Qual Gesundhwes, 2017. 123-124: p. 23-27.
	195	YES	NO	NO	161	616. Leiberich, P., et al., [Self-help and consultation via Internet. Self-responsible users redefine the physician-patient relationship]. Med Klin (Munich), 2004. 99(5): p. 263-8.
	196	YES	NO	NO	162	617. Leiter, V., S.K. White, and A. Walters, Adverse Event Reports Associated with Vaginal Mesh: An Interrupted Time Series Analysis. Women's Health Issues, 2017. 27(3): p. 279-285.
	197	YES	NO	NO	163	618. Lejbkowicz, I., O. Caspi, and A. Miller, Participatory medicine and patient empowerment towards personalized healthcare in multiple sclerosis. Expert Review of Neurotherapeutics, 2012. 12(3): p. 342-352.
	198	YES	NO	NO	164	619. Lelorain, S., et al., How does a physician's accurate understanding of a cancer patient's unmet needs contribute to patient perception of physician empathy? Patient Education and Counseling, 2015. 98(6): p. 734-741.
	199	YES	NO	NO	165	620. Lemire, M., C. Sicotte, and G. Pare, Internet use and the logics of personal empowerment in health. Health Policy, 2008. 88(1): p. 130-40.
	200	YES	NO	NO	166	621. Leone, R., et al., Effect of pharmacist involvement on patient reporting of adverse drug reactions: first Italian study. Drug Saf, 2013. 36(4): p. 267-76.
	201	YES	NO	NO	167	622. Leveille, S.G., et al., Evaluating the impact of patients' online access to doctors' visit notes: designing and executing the OpenNotes project. BMC Med Inform Decis Mak, 2012. 12: p. 32.
	202	YES	NO	NO	168	623. Lewinski, A.A. and E.B. Fisher, Social interaction in type 2 diabetes computer-mediated environments: How inherent features of the channels influence peer-to-peer interaction. Chronic Illness, 2015. 12(2): p. 116-144.
	203	YES	NO	NO	169	624. Lewis, K. and M.A. Reicher, Web Applications for Patient Communication. J Am Coll Radiol, 2016. 13(12 Pt B): p. 1603-1607.
	204	YES	NO	NO	170	625. Li, C., et al., Condition Unknown: Predicting Patients' Health Conditions in an Online Health Community, in Companion of the 2018 ACM Conference on Computer Supported Cooperative Work and Social Computing. 2018, ACM: Jersey City, NJ, USA.
	205	YES	NO	NO	171	626. Li, J., Improving Chronic Disease Self-Management through Social Networks. Population Health Management, 2013. 16(5): p. 285-287.
	206	YES	NO	NO	172	627. Li, M., J. Hou, and H. Zhang. A tale of two virtual advisors: An empirical study investigating the empowerment effect of mobile mental-health advisory systems on emergency rescuers. 2014.
	207	YES	NO	NO	173	628. Li, M., et al., Expert or peer? Understanding the implications of virtual advisor identity on emergency rescuer empowerment in mobile psychological self-help services. Information and Management, 2017. 54(7): p. 866-886.
	208	YES	NO	NO	174	629. Liamputtong, P., et al., Peer support groups, mobile phones and refugee women in Melbourne. Health Promotion International, 2016. 31(3): p. 715-724.
	209	YES	NO	NO	175	630. Liang, B. and D.L. Scammon, E-word-of-mouth on health social networking sites: An opportunity for tailored health communication. Journal of Consumer Behaviour, 2011. 10(6): p. 322-331.
	210	YES	NO	NO	176	631. Libreri, C. and G. Graffigna, Mapping online peer exchanges on diabetes. Neuropsychological Trends, 2012. 12(1): p. 125-134.
	11	DUPLICATE	DUPLICATE	DUPLICATE	11	632. Libreri, C. and G. Graffigna, How Web 2.0 Shapes Patient Knowledge Sharing: The Case of Diabetes in Italy, in Research Perspectives on the Role of Informatics in Health Policy and Management. 2013. p. 238-259.
	211	YES	NO	NO	177	633. Libreri, C. and G. Graffigna, How web 2.0 shapes patient knowledge sharing: The case of diabetes in Italy, in Mobile Computing and Wireless Networks: Concepts, Methodologies, Tools, and Applications. 2015. p. 1390-1411.
	212	YES	NO	NO	178	634. Lim, S.Y., S.L. Jarvenpaa, and H.J. Lanham, Barriers to Interorganizational Knowledge Transfer in Post-Hospital Care Transitions: Review and Directions for Information Systems Research. Journal of Management Information Systems, 2015. 32(3): p. 48-74.
	213	YES	NO	NO	179	635. Lin, H.C. and C.M. Chang, What motivates health information exchange in social media? The roles of the social cognitive theory and perceived interactivity. Information and Management, 2018. 55(6): p. 771-780.
	214	YES	NO	NO	180	636. Lin, H.C., et al., Expectations of social networking site users who share and acquire health-related information. Computers and Electrical Engineering, 2018. 69: p. 808-814.
	215	YES	NO	NO	181	637. Lin, H.C. and W.H. Ho, Cultural Effects on Use of Online Social Media for Health-Related Information Acquisition and Sharing in Taiwan. International Journal of Human-Computer Interaction, 2018. 34(11): p. 1063-1076.
	216	YES	NO	MAYBE	24	638. Lin, K. and J. Finkelstein. Patient empowerment in online support group for temporomandibular disorder. 2017.
	217	YES	NO	MAYBE	25	639. Lin, T.C., et al. Exploring individuals' loyalty to online support groups from the perspective of social support. 2012.
	218	YES	NO	NO	182	640. Linn, A.J., et al., 1+1=3? The systematic development of a theoretical and evidence-based tailored multimedia intervention to improve medication adherence. Patient Educ Couns, 2013. 93(3): p. 381-8.
	219	YES	NO	NO	183	641. Lippka, Y., et al., Bladder cancer discussed on the internet: A systematic analysis of gender differences of initial posters on an online discussion board. SpringerPlus, 2013. 2(1): p. 1-6.
	220	YES	NO	YES	23	642. Litchman, M.L., L.S. Edelman, and G.W. Donaldson, Effect of Diabetes Online Community Engagement on Health Indicators: Cross-Sectional Study. JMIR Diabetes, 2018. 3(2): p. e8-e8.
	221	YES	NO	YES	24	643. Litchman, M.L., E. Rothwell, and L.S. Edelman, The diabetes online community: Older adults supporting self-care through peer health. Patient Education And Counseling, 2018. 101(3): p. 518-523.
	222	YES	NO	NO	184	644. Liu, F., L.D. Antieau, and H. Yu, Toward automated consumer question answering: Automatically separating consumer questions from professional questions in the healthcare domain. Journal of Biomedical Informatics, 2011. 44(6): p. 1032-1038.
	223	YES	NO	NO	185	645. Liu, F., et al., Exploring the effects of different incentives on doctors’ contribution behaviors in online health communities. 2018. p. 90-95.
	224	YES	NO	MAYBE	26	646. Liu, N. and H.C. Chan. A social identity perspective on participation in virtual healthcare communities. 2011.
	225	YES	NO	NO	186	647. Liu, X., M. Sun, and J. Li, Research on gender differences in online health communities. International Journal of Medical Informatics, 2018. 111: p. 172-181.
	226	YES	NO	NO	187	648. Liu, Y. and X. Tang, The effects of online trust-building mechanisms on trust and repurchase intentions: An empirical study on eBay. Information Technology and People, 2018. 31(3): p. 666-687.
	227	YES	NO	NO	188	649. Liu, Z., Patient Engagement at the Household Level: A Feasible Way to Improve the Chinese Healthcare Delivery System Toward People-Centred Integrated Care. Cambridge Quarterly of Healthcare Ethics, 2018. 27(3): p. 408-420.
	228	YES	NO	NO	189	650. Lo, B. and L. Parham, The impact of Web 2.0 on the doctor-patient relationship. Journal of Law, Medicine & Ethics, 2010. 38(1): p. 17-26.
	229	YES	NO	NO	190	651. Lönnfors, S. and M. Greco, Patient resources in inflammatory bowel disease, in Crohn's Disease and Ulcerative Colitis: From Epidemiology and Immunobiology to a Rational Diagnostic and Therapeutic Approach: Second Edition. 2017. p. 667-672.
	6	NO	NO	--	6	652. Lopez-Campos, G., M. Merolli, and F. Martin-Sanchez, Biomedical informatics and the digital component of the exposome. 2017. p. 496-500.
	230	YES	NO	NO	191	653. Lorenz, R., et al., Towards a holistic assessment of the user experience with hybrid BCIs. J Neural Eng, 2014. 11(3): p. 035007.
	231	YES	NO	NO	192	654. Lortie, C.L. and M.J. Guitton, Looking Similar Promotes Group Stability in a Game-Based Virtual Community. Games for Health Journal, 2012. 1(4): p. 274-278.
	232	YES	NO	YES	25	655. Love, B., et al., Exploring psychosocial support online: A content analysis of messages in an adolescent and young adult cancer community. Cyberpsychology, Behavior, and Social Networking, 2012. 15(10): p. 555-559.
	233	YES	NO	NO	193	656. Love, B., et al., Work and "mass personal" communication as means of navigating nutrition and exercise concerns in an online cancer community. Journal of Medical Internet Research, 2013. 15(5).
	234	YES	NO	NO	194	657. Lu, T., Y.C. Xu, and S. Wallace, Internet usage and patient's trust in physician during diagnoses: A knowledge power perspective. Journal of the Association for Information Science and Technology, 2018. 69(1): p. 110-120.
	235	YES	NO	NO	195	658. Lu, Y., Automatic topic identification of health-related messages in online health community using text classification. Springerplus, 2013. 2: p. 309-309.
	12	DUPLICATE	DUPLICATE	DUPLICATE	12	659. Lu, Y.J., Automatic topic identification of health-related messages in online health community using text classification. Springerplus, 2013. 2.
	236	YES	NO	NO	196	660. Luciano, J.S., et al., Health web science. Foundations and Trends in Web Science, 2014. 4(4): p. 269-419.
	237	YES	NO	NO	197	661. Lui, C.W., et al., Health and social correlates of Internet use for diabetes information: findings from Australia's Living with Diabetes Study. Aust J Prim Health, 2015. 21(3): p. 327-33.
	238	YES	NO	NO	198	662. Lupton, D., Towards critical digital health studies: Reflections on two decades of research in health and the way forward. Health (United Kingdom), 2016. 20(1): p. 49-61.
	239	YES	NO	NO	199	663. Lupton, D., Digital health: Critical and cross-disciplinary perspectives. Digital Health: Critical and Cross-Disciplinary Perspectives. 2017. 1-170.
	240	YES	NO	NO	200	664. Lussiez, A.D., et al., Internet Usage Trends in Thoracic Surgery Patients and Their Caregivers. J Cancer Educ, 2017. 32(1): p. 91-96.
	241	YES	NO	NO	201	665. Lutz, C., C.P. Hoffmann, and M. Meckel, Beyond just politics: A systematic literature review of online participation. First Monday, 2014. 19(7).
	242	YES	NO	NO	202	666. MacCulloch, R., et al., Towards an understanding of the information and support needs of surgical adolescent idiopathic scoliosis patients: A qualitative analysis. Scoliosis, 2009. 4.
	243	YES	NO	NO	203	667. Mącznik, A.K., et al., The development of an instructional video for the teaching of acupressure for pain management in acute musculoskeletal injuries: A knowledge translation study. Physical Therapy in Sport, 2018. 29: p. 34-42.
	244	YES	NO	NO	204	668. Magelssen, M., et al., The Norwegian national project for ethics support in community health and care services. BMC Med Ethics, 2016. 17(1): p. 70.
	245	YES	NO	NO	205	669. Magnezi, R., Y.S. Bergman, and D. Grosberg, Online activity and participation in treatment affects the perceived efficacy of social health networks among patients with chronic illness. Journal of Medical Internet Research, 2014. 16(1).
	246	YES	NO	NO	206	670. Magnezi, R., et al., Characteristics of patients seeking health information online via social health networks versus general Internet sites: A comparative study. Informatics for Health and Social Care, 2015. 40(2): p. 125-138.
	247	YES	NO	NO	207	671. Maki, K.G. and A.K. O'Mally, Analyzing online social support within the type 1 diabetes community, in Chronic Illness and Long-Term Care: Breakthroughs in Research and Practice. 2018. p. 338-358.
	248	YES	NO	NO	208	672. Makris, U.E., et al., Management of persistent pain in the older patient: A clinical review. JAMA - Journal of the American Medical Association, 2014. 312(8): p. 825-836.
	12	NO	YES	NO	209	673. Malanga, E., V. Malanga, and S. Latham, Websites, online communities and digital channels as a medium to effectively educate, engage and empower patients. Chronic Obstructive Pulmonary Diseases, 2018. 5(4): p. 334-337.
	249	YES	NO	NO	210	674. Malik, S. and N.S. Coulson, 'They all supported me but I felt like I suddenly didn't belong anymore': An exploration of perceived disadvantages to online support seeking. Journal of Psychosomatic Obstetrics and Gynecology, 2010. 31(3): p. 140-149.
	250	YES	NO	YES	26	675. Malik, S.H. and N.S. Coulson, Coming to terms with permanent involuntary childlessness: A phenomenological analysis of bulletin board postings. Europe's Journal of Psychology, 2013. 9(1): p. 77-92.
	251	YES	NO	NO	211	676. Malkina, A. and D.S. Tuot, Role of telehealth in renal replacement therapy education. Seminars in Dialysis, 2018. 31(2): p. 129-134.
	252	YES	NO	NO	212	677. Malu, M. and L. Findlater, Sharing automatically tracked activity data: implications for therapists and people with mobility impairments, in Proceedings of the 11th EAI International Conference on Pervasive Computing Technologies for Healthcare. 2017, ACM: Barcelona, Spain.
	253	YES	NO	NO	213	678. Mamykina, L., A.M. Smaldone, and S.R. Bakken, Adopting the sensemaking perspective for chronic disease self-management. Journal of Biomedical Informatics, 2015. 56: p. 406-417.
	13	DUPLICATE	DUPLICATE	DUPLICATE	13	679. Mamzer, M.F., et al., How to strengthen the presence of patients in health technology assessments conducted by the health authorities. Therapie, 2018. 73(1): p. 83-93.
	254	YES	NO	NO	214	680. Mamzer, M.F., et al., How to strengthen the presence of patients in health technology assessments conducted by the health authorities. Therapie, 2018. 73(1): p. 95-105.
	255	YES	NO	NO	215	681. Manias, E., et al., Medication error trends and effects of person-related, environment-related and communication-related factors on medication errors in a paediatric hospital. J Paediatr Child Health, 2018.
	256	YES	NO	NO	216	682. Manikonda, L., et al. Venting weight: Analyzing the discourse of an online weight loss forum. 2016.
	257	YES	NO	NO	217	683. Mankoff, J., et al., Competing online viewpoints and models of chronic illness, in Proceedings of the SIGCHI Conference on Human Factors in Computing Systems. 2011, ACM: Vancouver, BC, Canada.
	258	YES	NO	NO	218	684. Mao, L., et al., Beyond mere pill taking: SMS reminders for HIV treatment adherence delivered to mobile phones of clients in a community support network in Australia. Health Soc Care Community, 2018. 26(4): p. 486-494.
	259	YES	NO	NO	219	685. Marchibroda, J.M., New Technologies Hold Great Promise for Allowing Older Adults to Age in Place. Generations, 2015. 39(1): p. 52-55.
	260	YES	NO	NO	220	686. Markham, M.J., T. Eaton, and D. Gentile, Patients with cancer and social media: Harness benefits, avoid drawbacks. Journal of Oncology Practice, 2018. 14(12): p. 731-736.
	261	YES	NO	NO	221	687. Markham, M.J., D. Gentile, and D.L. Graham, Social Media for Networking, Professional Development, and Patient Engagement. Am Soc Clin Oncol Educ Book, 2017. 37: p. 782-787.
	262	YES	NO	NO	222	688. Marres, G.M.H., et al., Use of a web portal for support and research after a disaster: Opportunities and lessons learned. Journal of Medical Internet Research, 2012. 14(6).
	263	YES	NO	NO	223	689. Martin, E.R., Consumer health informatics: the medical librarian's role. J ahima, 1998. 69(8): p. 38-40.
	264	YES	NO	NO	224	690. Martin, L.R. and V.E. Haro, Adherence technologies and treatment engagement, in Practical Strategies and Tools to Promote Treatment Engagement. 2017. p. 105-117.
	265	YES	NO	NO	225	691. Martinez-Borba, V., C. Suso-Ribera, and J. Osma, The use of information and communication technologies in perinatal depression screening: A systematic review. Cyberpsychology, Behavior, and Social Networking, 2018. 21(12): p. 741-752.
	266	YES	NO	NO	226	692. Marziniak, M., et al., The use of digital and remote communication technologies as a tool for multiple sclerosis management: Narrative review. Journal of Medical Internet Research, 2018. 20(4).
	267	YES	NO	NO	227	693. Masi, L., C. Herba, and P. Garel, Pilot project: Exploring Internet and social media use among a group of adolescents who participated in Espace Transition. Annales Medico-Psychologiques, 2018.
	268	YES	NO	NO	228	694. Maslen, S. and D. Lupton, "You can explore it more online": A qualitative study on Australian women's use of online health and medical information 11 Medical and Health Sciences 1117 Public Health and Health Services. BMC Health Services Research, 2018. 18(1).
	269	YES	NO	NO	229	695. Massimi, M., et al., Life transitions and online health communities: reflecting on adoption, use, and disengagement, in Proceedings of the 17th ACM conference on Computer supported cooperative work & social computing. 2014, ACM: Baltimore, Maryland, USA.
	270	YES	NO	NO	230	696. Mathur, S., et al., Rising to the Challenges of Clinical Trial Improvement in Parkinson's Disease. J Parkinsons Dis, 2015. 5(2): p. 263-8.
	271	YES	NO	NO	231	697. Matos, C., G. Weits, and F. van Hunsel, The Role of European Patient Organizations in Pharmacovigilance. Drug Safety, 2018.
	272	YES	NO	NO	232	698. Mattsson, S., et al., Measuring use of health-related support on the internet: Development of the Health Online Support Questionnaire (HOSQ). Journal of Medical Internet Research, 2015. 17(11).
	273	YES	NO	NO	233	699. Maturo, A. and F. Setiffi, The gamification of risk: how health apps foster self-confidence and why this is not enough. Health, Risk & Society, 2015. 17(7/8): p. 477-494.
	274	YES	NO	NO	234	700. Mayfield, E., D. Adamson, and C.P. Rosé. Recognizing rare social phenomena in conversation: Empowerment detection in support group chatrooms. 2013.
	275	YES	NO	NO	235	701. Mays, D., et al., The effects of framed messages for engaging adolescents with online smoking prevention interventions. Transl Behav Med, 2017. 7(2): p. 196-203.
	276	YES	NO	NO	236	702. Mazzoni, D. and A.I. Alberici, Why do patients protest? Collective action processes in people with chronic illnesses: A psychosocial perspective, in Health Care Delivery and Clinical Science: Concepts, Methodologies, Tools, and Applications. 2017. p. 1197-1219.
	277	YES	NO	NO	237	703. McCaig, D., et al., Text-mining as a methodology to assess eating disorder-relevant factors: Comparing mentions of fitness tracking technology across online communities. International Journal of Eating Disorders, 2018. 51(7): p. 647-655.
	278	YES	NO	NO	238	704. McColl-Kennedy, J.R., et al., The changing role of the health care customer: review, synthesis and research agenda. Journal of Service Management, 2017. 28(1): p. 2-33.
	279	YES	NO	NO	239	705. McCullough, T. and H.R. Dodge, Understanding the role consumer involvement plays in the effectiveness of hospital advertising. Health Mark Q, 2002. 19(3): p. 3-20.
	280	YES	NO	NO	240	706. McGrath, P., Receptivity: An important factor affecting supportive care provision. Journal of Psychosocial Oncology, 2013. 31(1): p. 30-50.
	281	YES	NO	NO	241	707. McIntosh, R.C., et al., Alexithymia, Assertiveness and Psychosocial Functioning in HIV: Implications for Medication Adherence and Disease Severity. AIDS and Behavior, 2016. 20(2): p. 325-338.
	282	YES	NO	NO	242	708. McKearney, R.M., et al., Tinnitus information online - Does it ring true? Journal of Laryngology and Otology, 2018. 132(11): p. 984-989.
	283	YES	NO	NO	243	709. McLawhorn, A.S., et al., Social media and your practice: navigating the surgeon-patient relationship. Curr Rev Musculoskelet Med, 2016. 9(4): p. 487-495.
	284	YES	NO	NO	244	710. Medlock, S., et al., Health information-seeking behavior of seniors who use the Internet: a survey. J Med Internet Res, 2015. 17(1): p. e10.
	285	YES	NO	NO	245	711. Mehta, A., et al., The Impact of Price Transparency for Surgical Services. Am Surg, 2018. 84(4): p. 604-608.
	286	YES	NO	YES	27	712. Mejias, N.J., C.J. Gill, and C.N. Shpigelman, Influence of a support group for young women with disabilities on sense of belonging. Journal of Counseling Psychology, 2014. 61(2): p. 208-220.
	287	YES	NO	NO	246	713. Meleis, A.I., Theoretical nursing: Development and progress: Fifth edition. Theoretical Nursing: Development and Progress: Fifth Edition. 2012. 1-688.
	14	DUPLICATE	DUPLICATE	DUPLICATE	14	714. Meleis, A.I., Theoretical nursing: Development and progress. Theoretical Nursing: Development and Progress. 2016. 1-668.
	288	YES	NO	NO	247	715. Mende, M., et al., This brand is just not that into you: Exploring the role of firm integrity in how consumers react to customer firing, in Strong Brands, Strong Relationships. 2015. p. 233-249.
	289	YES	NO	NO	248	716. Menefee, H.K., et al., Mechanisms of communicating health information through facebook: Implications for consumer health information technology design. Journal of Medical Internet Research, 2016. 18(8).
	290	YES	NO	NO	249	717. Meng, J., et al., A Comparison Between Caucasians and African Americans in Willingness to Participate in Cancer Clinical Trials: The Roles of Knowledge, Distrust, Information Sources, and Religiosity. J Health Commun, 2016. 21(6): p. 669-77.
	291	YES	NO	NO	250	718. Menvielle, L., W. Menvielle, and A.F. Audrain-Pontevia, Understanding the interaction of patient members of a virtual health community and its impact on the patient's relationship with their physician. Systemes d'Information et Management, 2018. 23(2): p. 43-79.
	292	YES	NO	NO	251	719. Merkel, P.A., et al., The partnership of patient advocacy groups and clinical investigators in the rare diseases clinical research network. Orphanet J Rare Dis, 2016. 11(1): p. 66.
	293	YES	NO	MAYBE	27	720. Merolli, M., K. Gray, and F. Martin-Sanchez, Health outcomes and related effects of using social media in chronic disease management: A literature review and analysis of affordances. Journal of Biomedical Informatics, 2013. 46(6): p. 957-969.
	13	NO	YES	NO	252	721. Merolli, M., K. Gray, and F. Martin-Sanchez, Patient participation in chronic pain management through social media: A clinical study. 2016. p. 577-581.
	294	YES	NO	NO	253	722. Merolli, M., et al., Patient-reported outcomes and therapeutic affordances of social media: Findings from a global online survey of people with chronic pain. Journal of Medical Internet Research, 2015. 17(1): p. e20.
	295	YES	NO	NO	254	723. Merolli, M., et al., Expert insights on the design and implementation of interactive patient websites for people with chronic pain. 2014. p. 110-115.
	296	YES	NO	NO	255	724. Merolli, M., F.J.M. Sanchez, and K. Gray, Social media and online survey: tools for knowledge management in health research, in Proceedings of the Seventh Australasian Workshop on Health Informatics and Knowledge Management - Volume 153. 2014, Australian Computer Society, Inc.: Auckland, New Zealand.
	297	YES	NO	NO	256	725. Meylakhs, P., et al., An AIDS-denialist online community on a Russian social networking service: Patterns of interactions with newcomers and rhetorical strategies of persuasion. Journal of Medical Internet Research, 2014. 16(11).
	298	YES	NO	NO	257	726. Meyrick, J., D. Gray, and A. Jones, Assessing the possibilities and challenges of patient involvement in sexual, reproductive and HIV/AIDS services. Sex Health, 2016. 13(3): p. 213-20.
	299	YES	NO	NO	258	727. Miah, A. and E. Rich, The medicalization of cyberspace. The Medicalization of Cyberspace. Vol. 9780203931134. 2008. 1-160.
	300	YES	NO	NO	259	728. Miles, S.S., et al., Integration of the Client Self-Care Commitment Model in a dental hygiene curriculum. Int J Dent Hyg, 2014. 12(4): p. 305-14.
	301	YES	NO	NO	260	729. Millenson, M.L., et al., Beyond Dr. Google: the evidence on consumer-facing digital tools for diagnosis. Diagnosis (Berl), 2018. 5(3): p. 95-105.
	302	YES	NO	NO	261	730. Miller, E.A., A. Pole, and C. Bateman, Variation in health blog features and elements by gender, occupation, and perspective. Journal of Health Communication, 2011. 16(7): p. 726-749.
	303	YES	NO	NO	262	731. Miller, S.M., et al., Randomized trial of print messaging: the role of the partner and monitoring style in promoting provider discussions about prostate cancer screening among African American men. Psychooncology, 2014. 23(4): p. 404-11.
	304	YES	NO	NO	263	732. Mills, R., et al., Information-seeking and sharing behavior following genomic testing for diabetes risk. J Genet Couns, 2015. 24(1): p. 58-66.
	305	YES	NO	NO	264	733. Mirabolghasemi, M. and N.A. Iahada, Malaysian breast cancer patients’ performance in using social network sites: A task person technology fit model. Jurnal Teknologi, 2016. 78(8-2): p. 42-49.
	306	YES	NO	NO	265	734. Mirkovic, J., Utilizing emerging technologies to promote more efficient face-to-face patient-clinician communication, in Proceedings of the 2013 ACM conference on Pervasive and ubiquitous computing adjunct publication. 2013, ACM: Zurich, Switzerland.
	307	YES	NO	NO	266	735. Mirkovic, J., et al., Developing technology to mobilize personal strengths in people with chronic illness: Positive codesign approach. Journal of Medical Internet Research, 2018. 20(6).
	308	YES	NO	NO	267	736. Mirza, F., T. Norris, and R. Stockdale, Mobile technologies and the holistic management of chronic diseases. Health Informatics Journal, 2008. 14(4): p. 309-321.
	309	YES	NO	NO	268	737. Mirza, R.D., et al., Assessing Patient Perspectives on Receiving Bad News: A Survey of 1337 Patients With Life-Changing Diagnoses. AJOB Empirical Bioethics, 2018.
	310	YES	NO	NO	269	738. Mo, P.K.H. and N.S. Coulson, Empowering processes in online support groups among people living with HIV/AIDS: A comparative analysis of 'lurkers' and 'posters'. Computers in Human Behavior, 2010. 26(5): p. 1183-1193.
	311	YES	NO	MAYBE	28	739. Mo, P.K.H. and N.S. Coulson, Developing a model for online support group use, empowering processes and psychosocial outcomes for individuals living with HIV/AIDS. Psychology & Health, 2012. 27(4): p. 445-459.
	312	YES	NO	MAYBE	29	740. Mo, P.K.H. and N.S. Coulson, Online support group use and psychological health for individuals living with HIV/AIDS. Patient Education and Counseling, 2013. 93(3): p. 426-432.
	313	YES	NO	YES	28	741. Mo, P.K.H. and N.S. Coulson, Are online support groups always beneficial? A qualitative exploration of the empowering and disempowering processes of participation within HIV/AIDS-related online support groups. International Journal of Nursing Studies, 2014. 51(7): p. 983-993.
	314	YES	NO	NO	270	742. Mold, F., et al., The provision and impact of online patient access to their electronic health records (EHR) and transactional services on the quality and safety of health care: systematic review protocol. Inform Prim Care, 2012. 20(4): p. 271-82.
	315	YES	NO	NO	271	743. Money, A.G., J. Barnett, and J. Kuljis, Public claims about automatic external defibrillators: an online consumer opinions study. BMC Public Health, 2011. 11: p. 332.
	316	YES	NO	NO	272	744. Montazemi, A.R., J.J. Pittaway, and K. Keshavjee. Disenfranchised patients: A network analysis of IS integration in the context of patient-centered care. 2009.
	15	DUPLICATE	DUPLICATE	DUPLICATE	15	745. Montazemi, A.R., J.J. Pittaway, and K. Keshavjee, State of is integration in the context of patient-centered care: A network analysis and research directions. International Journal of Healthcare Information Systems and Informatics, 2011. 6(1): p. 1-18.
	317	YES	NO	NO	273	746. Montazemi, A.R., J.J. Pittaway, and K. Keshavjee, State of IS integration in the context of patient-centered care: A network analysis and research directions, in Healthcare Information Technology Innovation and Sustainability: Frontiers and Adoption. 2013. p. 127-144.
	318	YES	NO	NO	274	747. Moretta Tartaglione, A., et al., The excellence of patient-centered healthcare: Investigating the links between empowerment, co-creation and satisfaction. TQM Journal, 2018. 30(2): p. 153-167.
	319	YES	NO	NO	275	748. Morr, C.E., Mobile virtual communities in healthcare the chronic disease management case, in Ubiquitous Health and Medical Informatics: The Ubiquity 2.0 Trend and Beyond. 2010. p. 258-274.
	320	YES	NO	NO	276	749. Moser, A., R. Houtepen, and G. Widdershoven, Patient autonomy in nurse-led shared care: a review of theoretical and empirical literature. J Adv Nurs, 2007. 57(4): p. 357-65.
	321	YES	NO	NO	277	750. Mossanen, M., et al., Inferring bladder cancer research prioritization from patient-generated online content. World Journal of Urology, 2018.
	322	YES	NO	NO	278	751. Moy, M.L., et al., An internet-mediated pedometer-based program improves health-related quality-of-life domains and daily step counts in COPD: A randomized controlled trial. Chest, 2015. 148(1): p. 128-137.
	323	YES	NO	NO	279	752. Mpinganjira, M., Precursors of trust in virtual health communities: A hierarchical investigation. Information and Management, 2018. 55(6): p. 686-694.
	324	YES	NO	NO	280	753. Mugeiren, O.M.A. and J.A.A. Sanea, Dental service marketing. Journal of International Oral Health, 2018. 10(5): p. 216-219.
	325	YES	NO	NO	281	754. Muhammad, S., et al., THE RENAL PATIENT SUPPORT GROUP: SUPPORTING PATIENTS WITH CHRONIC KIDNEY DISEASE THROUGH SOCIAL MEDIA. Journal of Renal Care, 2014. 40(3): p. 216-218.
	326	YES	NO	NO	282	755. Mullen, R.J., et al., Best-practices for the design and development of prescription medication information: A systematic review. Patient Educ Couns, 2018. 101(8): p. 1351-1367.
	327	YES	NO	NO	283	756. Munce, S.E., et al., Impact of psychological characteristics in self-management in individuals with traumatic spinal cord injury. Spinal Cord, 2016. 54(1): p. 29-33.
	328	YES	NO	NO	284	757. Myers, K.M. and D. Lieberman, Telemental health: responding to mandates for reform in primary healthcare. Telemed J E Health, 2013. 19(6): p. 438-43.
	329	YES	NO	NO	285	758. Myers, L., et al., Socialization characteristics in persons with epilepsy. Epilepsy and Behavior, 2017. 72: p. 99-107.
	330	YES	NO	NO	286	759. Myneni, S., N. Cobb, and T. Cohen, In pursuit of theoretical ground in behavior change support systems: Analysis of peer-to-peer communication in a health-related online community. Journal of Medical Internet Research, 2016. 18(2).
	331	YES	NO	NO	287	760. Myneni, S., D. Rogith, and A. Franklin, Digilego: A standardized analytics-driven consumer-oriented connected health framework. 2018. p. 263-273.
	332	YES	NO	NO	288	761. Nahm, E.S., et al., Dissemination of a theory-based online bone health program: Two intervention approaches. Health Informatics Journal, 2015. 21(2): p. 120-136.
	333	YES	NO	NO	289	762. Nahm, E.S., K. Sagherian, and S. Zhu, Use of Patient Portals in Older Adults: A Comparison of Three Samples. Stud Health Technol Inform, 2016. 225: p. 354-8.
	334	YES	NO	NO	290	763. Nair, M., et al., Improving the Quality of Health Care Services for Adolescents, Globally: A Standards-Driven Approach. J Adolesc Health, 2015. 57(3): p. 288-98.
	335	YES	NO	NO	291	764. Nakayama, S., et al., Social Information as a Means to Enhance Engagement in Citizen Science-Based Telerehabilitation. Journal of the Association for Information Science and Technology, 2018.
	336	YES	NO	YES	29	765. Nakikj, D. and L. Mamykina. A park or a highway: Overcoming tensions in designing for socio-emotional and informational needs in online health communities. 2017.
	16	DUPLICATE	DUPLICATE	DUPLICATE	16	766. Nakikj, D. and L. Mamykina, A Park or A Highway: Overcoming Tensions in Designing for Socio-emotional and Informational Needs in Online Health Communities, in Proceedings of the 2017 ACM Conference on Computer Supported Cooperative Work and Social Computing. 2017, ACM: Portland, Oregon, USA.
	17	DUPLICATE	DUPLICATE	DUPLICATE	17	767. Nakikj, D. and L. Mamykina. Lost in migration: Information management and community building in an online health community. 2018.
	337	YES	NO	NO	292	768. Nakikj, D. and L. Mamykina, Lost in Migration: Information Management and Community Building in an Online Health Community, in Proceedings of the 2018 CHI Conference on Human Factors in Computing Systems. 2018, ACM: Montreal QC, Canada.
	338	YES	NO	NO	293	769. Nambisan, P., Information seeking and social support in online health communities: Impact on patients' perceived empathy. Journal of the American Medical Informatics Association, 2011. 18(3): p. 298-304.
	339	YES	NO	NO	294	770. Nambisan, P., Should Health Care Organizations Use Information Gleaned from Organization-Sponsored Patient Support Groups in Strategic Planning? AMA J Ethics, 2017. 19(11): p. 1088-1095.
	340	YES	NO	NO	295	771. Nambisan, P., et al., Social support and responsiveness in online patient communities: impact on service quality perceptions. Health Expectations, 2016. 19(1): p. 87-97.
	341	YES	NO	NO	296	772. Nambisan, P. and S. Nambisan, Models of consumer value cocreation in health care. Health Care Management Review, 2009. 34(4): p. 344-354.
	342	YES	NO	NO	297	773. Nanton, V., et al., Integrated Care in Prostate Cancer (ICARE-P): Nonrandomized Controlled Feasibility Study of Online Holistic Needs Assessment, Linking the Patient and the Health Care Team. JMIR Res Protoc, 2017. 6(7): p. e147.
	343	YES	NO	NO	298	774. Narducci, F., P. Lops, and G. Semeraro, Power to the patients: The HealthNetsocial network. Information Systems, 2017. 71: p. 111-122.
	344	YES	NO	YES	30	775. Naslund, J.A., et al., The future of mental health care: Peer-To-peer support and social media. Epidemiology and Psychiatric Sciences, 2016. 25(2): p. 113-122.
	345	YES	NO	NO	299	776. Nath, C., et al., Website Sharing in Online Health Communities: A Descriptive Analysis. Journal Of Medical Internet Research, 2016. 18(1): p. e11-e11.
	346	YES	NO	NO	300	777. Newhouse, N., et al., Patient use of email for health care communication purposes across 14 European countries: an analysis of users according to demographic and health-related factors. J Med Internet Res, 2015. 17(3): p. e58.
	347	YES	NO	NO	301	778. Ng, J.Y. and A.R. Gagliardi, The design of behavioural interventions labelled as patient‐mediated: A scoping review. Health Expectations, 2018. 21(4): p. 695-706.
	348	YES	NO	NO	302	779. Ngenye, L. and K. Wright, Online social support groups/communities: Implications of theoretical and empirical findings for individuals coping with health concerns, in Global Perspectives on Health Communication in the Age of Social Media. 2018. p. 1-27.
	349	YES	NO	NO	303	780. Nguyen, H.Q., et al., Supporting cardiac recovery through ehealth technology. Journal of Cardiovascular Nursing, 2004. 19(3): p. 200-208.
	350	YES	NO	NO	304	781. Nguyen, M.H., et al., How Tailoring the Mode of Information Presentation Influences Younger and Older Adults’ Satisfaction with Health Websites. Journal of Health Communication, 2018. 23(2): p. 170-180.
	351	YES	NO	NO	305	782. Nicholas, A., et al., The Sexunzipped trial: young people's views of participating in an online randomized controlled trial. J Med Internet Res, 2013. 15(12): p. e276.
	352	YES	NO	NO	306	783. Nicholas, D.B. and A. Chahauver, Examining Computer Use by Hospitalized Children and Youth. Journal of Technology in Human Services, 2017. 35(4): p. 277-291.
	353	YES	NO	NO	307	784. Nicholas, D.B., et al., Examining the Transition from Child to Adult Care in Chronic Kidney Disease: An Open Exploratory Approach. Nephrology Nursing Journal, 2018. 45(6): p. 553-559.
	354	YES	NO	NO	308	785. Nijland, N., et al., Factors influencing the use of a Web-based application for supporting the self-care of patients with type 2 diabetes: a longitudinal study. J Med Internet Res, 2011. 13(3): p. e71.
	18	DUPLICATE	DUPLICATE	DUPLICATE	18	786. Nijland, N., et al., Factors influencing the use of a web-based application for supporting the self-care of patients with type 2 diabetes: A longitudinal study. Journal of Medical Internet Research, 2011. 13(3).
	355	YES	NO	NO	309	787. Nikzad-Terhune, K., K.A. Anderson, and L. La Bey, The Impact of the Internet and Social Media on Caregiving, in Family Caregiving in the New Normal. 2015. p. 269-289.
	356	YES	NO	MAYBE	30	788. Nimrod, G., The membership life cycle in online support groups. International Journal of Communication, 2012. 6(1): p. 1245-1261.
	357	YES	NO	NO	310	789. Nisbeth Jensen, M. and A.M. Fage-Butler, Antenatal group consultations: Facilitating patient-patient education. Patient Education and Counseling, 2016. 99(12): p. 1999-2004.
	358	YES	NO	NO	311	790. Nnabuko, U. and S. Anderson. A systematic review on the effect of ict on social support measures in healthcare. 2017.
	359	YES	NO	NO	312	791. Nolan, G. and S. Crowe, How we say goodbye: Social media, death and the paediatric intensive care unit. European Journal of Palliative Care, 2017. 24(6): p. 248-250.

## Sheet: Second Selection Process - A3
	First Selection process Author 3
	Amount of not finding Abstract (n=22)	Abstract (n=341)	Finding Abstract somewhere else (n=21)	Included for the second selection (n=31) - Maybe (n=11)		The References
	1	NO	NO	--	1	1. Abstracts: in alphabetical order by first author. Psychology & Health, 2006. 21: p. 9-169.
	2	NO	NO	--	2	2. Abstracts. Psychology & Health, 2008. 23: p. 15-278.
	1	YES	NO	NO	1	3. Building a record of trust. Allowing patients access to their own records has become easier thanks to the internet. It's obviously empowering for the patient but what are the pros and cons of opening the online door to clinical files? Health Serv J, 2011. 121(6250): p. 28-9.
	3	NO	NO	--	3	4. Notice board. Nursing Standard, 2011. 25(41): p. 62-62.
	4	NO	NO	--	4	5. Oncology nursing society 11th national conference on cancer nursing research abstracts. Oncology Nursing Forum, 2011. 38(1): p. A1-A90.
	5	NO	NO	--	5	6. Parallel presentations: oral presentations. European Journal of Public Health, 2011. 21(suppl_1): p. 10-278.
	6	NO	NO	--	6	7. Poster Abstracts. Journal of Women's Health (15409996), 2011. 20(3): p. 455-504.
	7	NO	NO	--	7	8. 2013 Oncology Nursing Society Annual Congress: Education Abstracts. Oncology Nursing Forum, 2013. 40(3): p. E235-78.
	8	NO	NO	--	8	9. Abstracts of the MASCC/ISOO (Multinational Association of Supportive Care in Cancer/International Society of Oral Oncology) International Symposium on Supportive Care in Cancer. June 27-29, 2013. Berlin, Germany. 2013, Springer Nature: , <Blank>. p. S2-301.
	9	NO	NO	--	9	10. Abstracts of scientific papers and sessions, CPA Congress 2014. Physiotherapy Canada, 2014. 66: p. 1-53.
	10	NO	NO	--	10	11. 2015 Oncology Nursing Society Annual Congress: Podium and Poster Session Abstracts. Oncology Nursing Forum, 2015. 42: p. E110-E249.
	11	NO	NO	--	11	12. Abstracts of the MASCC/ISOO 2015 Annual Meeting [corrected]. Supportive Care in Cancer, 2015. 23: p. 1-388.
	12	NO	NO	--	12	13. Abstracts, Canadian Physiotherapy Association National Congress 2015. Physiotherapy Canada, 2015. 67: p. 1-68.
	13	NO	NO	--	13	14. Academy calls for collective action to include social and behavioral determinants of health in EHR. American Nurse, 2015. 47(5): p. 4-4.
	14	NO	NO	--	14	15. Calling all new RNs! American Nurse, 2015. 47(5): p. 4-4.
	15	NO	NO	--	15	16. Urgent change needed to improve diagnosis in health care. American Nurse, 2015. 47(5): p. 4-4.
	2	YES	NO	YES	1	17. Aardoom, J.J., et al., Internet and patient empowerment in individuals with symptoms of an eating disorder: A cross-sectional investigation of a pro-recovery focused e-community. Eating Behaviors, 2014. 15(3): p. 350-356.
	3	YES	NO	NO	2	18. Aarts, J., A sociotechnical perspective of health information technology. International Journal of Medical Informatics, 2013. 82(12): p. 1133-1135.
	4	YES	NO	NO	3	19. Aarts, J.W., et al., Personal health communities: a phenomenological study of a new health-care concept. Health Expect, 2015. 18(6): p. 2091-106.
	5	YES	NO	MAYBE	1	20. Aarts, J.W.M., et al., Barriers and facilitators for the implementation of an online clinical health community in addition to usual fertility care: A cross-sectional study. Journal of Medical Internet Research, 2013. 15(8).
	6	YES	NO	NO	4	21. Aarts, J.W.M., et al., Patient-focused internet interventions in reproductive medicine: A scoping review. Human Reproduction Update, 2012. 18(2): p. 211-227.
	7	YES	NO	NO	5	22. Aarts, J.W.M., et al., Personal health communities: a phenomenological study of a new health-care concept. Health Expectations, 2015. 18(6): p. 2091-2106.
	8	YES	NO	NO	6	23. Abraham, C., et al., Health psychology: Second edition. Health Psychology: Second Edition. 2016. 1-328.
	9	YES	NO	NO	7	24. Absolom, K., P. Holch, and Z. Amir, Introduction to special section on digital technology and cancer survivorship. Journal of Cancer Survivorship, 2017. 11(6): p. 655-657.
	10	YES	NO	NO	8	25. Absolom, K., et al., Beyond lip service and box ticking: how effective patient engagement is integral to the development and delivery of patient-reported outcomes. Qual Life Res, 2015. 24(5): p. 1077-85.
	11	YES	NO	NO	9	26. Abuhadra, N. and A. Nazha, Online and Social Media Resources for Patients with MDS. Curr Hematol Malig Rep, 2018. 13(6): p. 570-575.
	16	NO	NO	--	16	27. Adams, P., E.P.S. Baumer, and G. Gay, Staccato social support in mobile health applications, in Proceedings of the SIGCHI Conference on Human Factors in Computing Systems. 2014, ACM: Toronto, Ontario, Canada.
	1	NO	YES	NO	10	28. Adams, S.A., Using patient-reported experiences for pharmacovigilance? Stud Health Technol Inform, 2013. 194: p. 63-8.
	12	YES	NO	NO	11	29. Addario, B.J., et al., Patient value: Perspectives from the advocacy community. Health Expectations, 2018. 21(1): p. 57-63.
	13	YES	NO	NO	12	30. Admiraal, J.M., et al., Web-Based Tailored Psychoeducation for Breast Cancer Patients at the Onset of the Survivorship Phase: A Multicenter Randomized Controlled Trial. Journal of Pain and Symptom Management, 2017. 54(4): p. 466-475.
	14	YES	NO	NO	13	31. Adolfsson, A. and M. Jansson, Prototype for internet support of pregnant women and mothers with type 1 diabetes: Focus group testing. Psychology Research and Behavior Management, 2012. 5: p. 97-103.
	15	YES	NO	NO	14	32. Afra, P., et al., Mobile software as a medical device (SaMD) for the treatment of epilepsy: Development of digital therapeutics comprising behavioral and music-based interventions for neurological disorders. Frontiers in Human Neuroscience, 2018. 12.
	16	YES	NO	NO	15	33. Agoro, O.O., et al., Barriers to the success of an electronic pharmacovigilance reporting system in Kenya: An evaluation three years post implementation. Journal of the American Medical Informatics Association, 2018. 25(6): p. 627-634.
	17	YES	NO	NO	16	34. Aham-Anyanwu, N. and H. Li. Toward e-public engagement: A review of public participation for government governance. 2015.
	18	YES	NO	NO	17	35. Ahmed, O.H., et al., I support: Do social networking sites have a role to play in concussion awareness? Disability and Rehabilitation, 2010. 32(22): p. 1877-1883.
	19	YES	NO	YES	2	36. Aiello, C.P. and D.V. Ferrari, Teleaudiology: Efficacy assessment of an online social network as a support tool for parents of children candidates for cochlear implant. CODAS, 2015. 27(5): p. 411-418.
	20	YES	NO	NO	18	37. Al-Kadi, A. and S. Chatterjee, Tapping the wisdom of crowd phenomenon in healthcare social networks. International Journal of Business Data Communications and Networking, 2012. 8(3): p. 42-56.
	21	YES	NO	NO	19	38. Al-kadi, A. and S. Chatterjee. Tapping into the health wisdom of crowd: Trends in healthcare social networks. 2012.
	22	YES	NO	NO	20	39. Albright, K., et al., Seeking and sharing: Why the pulmonary fibrosis community engages the web 2.0 environment. BMC Pulmonary Medicine, 2016. 16(1).
	23	YES	NO	NO	21	40. Alhuwail, D., Z. AlMeraj, and F. Boujarwah, Evaluating hospital websites in Kuwait to improve consumer engagement and access to health information: a cross-sectional analytical study. BMC Med Inform Decis Mak, 2018. 18(1): p. 82.
	24	YES	NO	NO	22	41. Ali, J., R. Califf, and J. Sugarman, Anticipated Ethics and Regulatory Challenges in PCORnet: The National Patient-Centered Clinical Research Network. Account Res, 2016. 23(2): p. 79-96.
	25	YES	NO	NO	23	42. Ali, L., A. Fors, and I. Ekman, Need of support in people with chronic obstructive pulmonary disease. Journal of Clinical Nursing, 2018. 27(5-6): p. e1089-e1096.
	26	YES	NO	MAYBE	2	43. Allam, A., et al., The effect of social support features and gamification on a Web-based intervention for rheumatoid arthritis patients: randomized controlled trial. Journal Of Medical Internet Research, 2015. 17(1): p. e14-e14.
	27	YES	NO	NO	24	44. Allen, D., E. Gillen, and L. Rixson, The Effectiveness of Integrated Care Pathways for Adults and Children in Health Care Settings: A Systematic Review. JBI Libr Syst Rev, 2009. 7(3): p. 80-129.
	28	YES	NO	NO	25	45. Allen, M., et al., Improving patient-clinician communication about chronic conditions: description of an internet-based nurse E-coach intervention. Nurs Res, 2008. 57(2): p. 107-12.
	29	YES	NO	NO	26	46. Alluhaidan, A., et al., Sustaining health behaviors through empowerment: A deductive theoretical model of behavior change based on Information and Communication Technology (ICT). 2018. p. 28-41.
	30	YES	NO	NO	27	47. Alvarez, C., et al., The role of primary care providers in patient activation and engagement in self-management: a cross-sectional analysis. BMC Health Serv Res, 2016. 16: p. 85.
	31	YES	NO	NO	28	48. Alves, H., C. Fernandes, and M. Raposo, Social Media Marketing: A Literature Review and Implications. Psychology and Marketing, 2016. 33(12): p. 1029-1038.
	32	YES	NO	NO	29	49. Amann, J., M. Brach, and S. Rubinelli, How healthcare professionals experience patient participation in designing healthcare services and products. A qualitative study in the field of spinal cord injury in Switzerland. Patient Education and Counseling, 2018. 101(8): p. 1452-1459.
	33	YES	NO	MAYBE	3	50. Amann, J., C. Zanini, and S. Rubinelli, What online user innovation communities can teach us about capturing the experiences of patients living with chronic health conditions. A scoping review. PLoS ONE, 2016. 11(6).
	34	YES	NO	NO	30	51. Amichai-Hamburger, Y. and A. Barak, Internet and well-being, in Technology and Psychological Well-being. 2009. p. 34-76.
	35	YES	NO	NO	31	52. Amichai-Hamburger, Y., M. Kingsbury, and B.H. Schneider, Friendship: An old concept with a new meaning? Computers in Human Behavior, 2013. 29(1): p. 33-39.
	36	YES	NO	NO	32	53. Ammann, A., et al., The next generation of patient education: multilingual Dental Explorer 3D. Int J Comput Dent, 2010. 13(1): p. 43-55.
	37	YES	NO	YES	3	54. Ammari, T. and S. Schoenebeck, Networked Empowerment on Facebook Groups for Parents of Children with Special Needs, in Proceedings of the 33rd Annual ACM Conference on Human Factors in Computing Systems. 2015, ACM: Seoul, Republic of Korea.
	38	YES	NO	MAYBE	4	55. An, Z. and C.P. Chou, Social Support for First-Time Chinese Mothers in Contexts of Provider–Recipient Relationships. Health Communication, 2016. 31(4): p. 504-512.
	39	YES	NO	NO	33	56. Anand, A., H.J. Brandwood, and M.J. Evans, Improving Patient Involvement in the Drug Development Process: Case Study of Potential Applications from an Online Peer Support Network. Clinical Therapeutics, 2017. 39(11): p. 2181-2188.
	1	DUPLICATE	DUPLICATE	DUPLICATE	1	57. Anand, A., H.J. Brandwood, and M. Jameson Evans, Improving Patient Involvement in the Drug Development Process: Case Study of Potential Applications from an Online Peer Support Network. Clinical Therapeutics, 2017. 39(11): p. 2181-2188.
	2	NO	YES	NO	34	58. Andalibi, N., et al., Social Support, Reciprocity, and Anonymity in Responses to Sexual Abuse Disclosures on Social Media. ACM Trans. Comput.-Hum. Interact., 2018. 25(5): p. 1-35.
	40	YES	NO	NO	35	59. Andersen, T.O., et al., Aligning Concerns in Telecare: Three Concepts to Guide the Design of Patient-Centred E-Health. Computer Supported Cooperative Work: CSCW: An International Journal, 2018. 27(3-6): p. 1181-1214.
	41	YES	NO	NO	36	60. Anderson, A.S. and P. Klemm, The Internet: friend or foe when providing patient education? Clin J Oncol Nurs, 2008. 12(1): p. 55-63.
	42	YES	NO	NO	37	61. Anderson, J.G., et al., “The Church of Online Support”: Examining the Use of Blogs Among Family Caregivers of Persons With Dementia. Journal of Family Nursing, 2017. 23(1): p. 34-54.
	43	YES	NO	NO	38	62. Anderson, J.G., et al., “A Fine Line That We Walk Every Day”: Self-care Approaches Used by Family Caregivers of Persons With Dementia. Issues in Mental Health Nursing, 2018.
	44	YES	NO	NO	39	63. Anderson, J.G., et al., Nonpharmacological strategies for patients with early-stage dementia or mild cognitive impairment: A 10-year update. Research in Gerontological Nursing, 2017. 10(1): p. 5-11.
	45	YES	NO	NO	40	64. Anderson, L., et al., Responsibility and weil-being: Resource integration under responsibilization in expert services. Journal of Public Policy and Marketing, 2016. 35(2): p. 262-279.
	46	YES	NO	NO	41	65. Andriopoulou, M., D. Charos, and E. Stergiadi, The impact of cancer on patients and their caregivers, and the importance of empowerment. Archives of Hellenic Medicine, 2018. 35(5): p. 601-611.
	47	YES	NO	YES	4	66. Angouri, J. and T. Sanderson, 'You'll find lots of help here' unpacking the function of an online Rheumatoid Arthritis (RA) forum. Language and Communication, 2016. 46: p. 1-13.
	48	YES	NO	NO	42	67. Antoniou, E.E., et al., An empirical study on the preferred size of the participant information sheet in research. J Med Ethics, 2011. 37(9): p. 557-62.
	49	YES	NO	NO	43	68. Applebaum, M.A., E.F. Lawson, and E. von Scheven, Perception of transition readiness and preferences for use of technology in transition programs: teens' ideas for the future. Int J Adolesc Med Health, 2013. 25(2): p. 119-25.
	50	YES	NO	NO	44	69. Arblaster, K., L. Mackenzie, and K. Willis, Mental health consumer participation in education: a structured literature review. Aust Occup Ther J, 2015. 62(5): p. 341-62.
	51	YES	NO	NO	45	70. Archambault, P.M., WikiBuild: a new application to support patient and health care professional involvement in the development of patient support tools. J Med Internet Res, 2011. 13(4): p. e114.
	52	YES	NO	NO	46	71. Archambault, P.M., et al., Wikis and collaborative writing applications in health care: A scoping review. Journal of Medical Internet Research, 2013. 15(10).
	53	YES	NO	NO	47	72. Ariani, A., A.P. Koesoema, and S. Soegijoko, Innovative healthcare applications of ICT for developing countries, in Understanding Complex Systems. 2017. p. 15-70.
	54	YES	NO	YES	5	73. Armstrong, N., N. Koteyko, and J. Powell, 'Oh dear, should I really be saying that on here?': Issues of identity and authority in an online diabetes community. Health (United Kingdom), 2012. 16(4): p. 347-365.
	55	YES	NO	NO	48	74. Arnold, C.L., J.J. Coran, and M.G. Hagen, Revisiting patient communication training: an updated needs assessment and the AGENDA model. Patient Educ Couns, 2012. 88(3): p. 399-405.
	56	YES	NO	NO	49	75. Ashley, L., et al., Integrating patient reported outcomes with clinical cancer registry data: a feasibility study of the electronic Patient-Reported Outcomes From Cancer Survivors (ePOCS) system. J Med Internet Res, 2013. 15(10): p. e230.
	57	YES	NO	NO	50	76. Atanasova, S., T. Kamin, and G. Petrič, Exploring the benefits and challenges of health professionals’ participation in online health communities: Emergence of (dis)empowerment processes and outcomes. International Journal of Medical Informatics, 2017. 98: p. 13-21.
	58	YES	NO	NO	51	77. Atanasova, S., T. Kamin, and G. Petrič, The benefits and challenges of online professional-patient interaction: Comparing views between users and health professional moderators in an online health community. Computers in Human Behavior, 2018. 83: p. 106-118.
	59	YES	NO	YES	6	78. Audrain-Pontevia, A.-F. and L. Menvielle, Do online health communities enhance patient–physician relationship? An assessment of the impact of social support and patient empowerment. Health Services Management Research, 2018. 31(3): p. 154-162.
	60	YES	NO	NO	52	79. Audrain-Pontevia, A.F. and L. Menvielle, EFFECTS of INTERPERSONAL TRUST among USERS of ONLINE HEALTH COMMUNITIES on PATIENT TRUST in and SATISFACTION with THEIR PHYSICIAN. International Journal of Technology Assessment in Health Care, 2018. 34(1): p. 56-62.
	2	DUPLICATE	DUPLICATE	DUPLICATE	2	80. Audrain-Pontevia, A.F. and L. Menvielle, Do online health communities enhance patient–physician relationship? An assessment of the impact of social support and patient empowerment. Health Services Management Research, 2018. 31(3): p. 154-162.
	3	DUPLICATE	DUPLICATE	DUPLICATE	3	81. Audrain-Pontevia, A.F. and L. Menvielle, Do online health communities enhance patient-physician relationship? An assessment of the impact of social support and patient empowerment. Health Serv Manage Res, 2018. 31(3): p. 154-162.
	61	YES	NO	NO	53	82. Audrain-Pontevia, A.F., W. Menvielle, and L. Menvielle, Patient communities: A new paradigm for medicine, in The Digitization of Healthcare: New Challenges and Opportunities. 2017. p. 225-237.
	62	YES	NO	NO	54	83. Augar, N. and J. Zeleznikow, Developing Online Support and Counseling to Enhance Family Dispute Resolution in Australia. Group Decision and Negotiation, 2014. 23(3): p. 515-532.
	63	YES	NO	NO	55	84. Aymé, S., A. Kole, and S. Groft, Empowerment of patients: lessons from the rare diseases community. The Lancet, 2008. 371(9629): p. 2048-2051.
	64	YES	NO	NO	56	85. Ayobi, A., et al., Quantifying the Body and Caring for the Mind: Self-Tracking in Multiple Sclerosis, in Proceedings of the 2017 CHI Conference on Human Factors in Computing Systems. 2017, ACM: Denver, Colorado, USA.
	65	YES	NO	NO	57	86. Ayobi, A., et al., Flexible and Mindful Self-Tracking: Design Implications from Paper Bullet Journals, in Proceedings of the 2018 CHI Conference on Human Factors in Computing Systems. 2018, ACM: Montreal QC, Canada.
	66	YES	NO	NO	58	87. Babar, M.G., et al., Patients' perceptions of dental students' empathic, person-centered care in a dental school clinic in Malaysia. Journal of Dental Education, 2017. 81(4): p. 404-412.
	67	YES	NO	NO	59	88. Bachynski, J. and M. Phillips, Reaching New Heights...CANNT 2015, October 22 - 24, Vancouver, British Columbia. CANNT Journal, 2015. 25(2): p. 10-34.
	68	YES	NO	NO	60	89. Badarau, D.O., et al., Cancer care in Romania: challenges and pitfalls of children's and adolescents' multifaceted involvement. J Med Ethics, 2016. 42(12): p. 757-761.
	69	YES	NO	NO	61	90. Badiu, C., et al., Developing and evaluating rare disease educational materials co-created by expert clinicians and patients: the paradigm of congenital hypogonadotropic hypogonadism. Orphanet J Rare Dis, 2017. 12(1): p. 57.
	70	YES	NO	NO	62	91. Bahk, C.Y., et al., Increasing Patient Engagement in Pharmacovigilance Through Online Community Outreach and Mobile Reporting Applications: An Analysis of Adverse Event Reporting for the Essure Device in the US. Pharmaceutical Medicine, 2015. 29(6): p. 331-340.
	71	YES	NO	NO	63	92. Bajardi, P., et al., Association between recruitment methods and attrition in Internet-based studies. PLoS One, 2014. 9(12): p. e114925.
	72	YES	NO	NO	64	93. Baker, D., Patient-centered healthcare: the role of the internet. Disease Management & Health Outcomes, 2001. 9(8): p. 411-420.
	73	YES	NO	NO	65	94. Bakhbakhi, D., et al., PARENTS 2 study protocol: pilot of Parents' Active Role and ENgagement in the review of Their Stillbirth/perinatal death. BMJ Open, 2018. 8(1): p. e020164.
	74	YES	NO	NO	66	95. Baltzer, J., [Promoting confidence in therapeutic interventions--information between truth and truthfulness]. Kinderkrankenschwester, 2010. 29(8): p. 324-5.
	75	YES	NO	NO	67	96. Bansback, N., et al., Communicating Uncertainty in Benefits and Harms: A Review of Patient Decision Support Interventions. Patient, 2017. 10(3): p. 311-319.
	76	YES	NO	MAYBE	5	97. Barak, A. and J.M. Grohol, Current and Future Trends in Internet-Supported Mental Health Interventions. Journal of Technology in Human Services, 2011. 29(3): p. 155-196.
	77	YES	NO	NO	68	98. Barfoot, J., K. Doherty, and C.C. Blackburn, EuroStemCell: A European infrastructure for communication and engagement with stem cell research. Semin Cell Dev Biol, 2017. 70: p. 26-37.
	78	YES	NO	NO	69	99. Barnato, A.E., et al., Financial Incentives to Increase Advance Care Planning Among Medicaid Beneficiaries: Lessons Learned From Two Pragmatic Randomized Trials. J Pain Symptom Manage, 2017. 54(1): p. 85-95.e1.
	79	YES	NO	YES	7	100. Bartlett, Y.K. and N.S. Coulson, An investigation into the empowerment effects of using online support groups and how this affects health professional/patient communication. Patient Education and Counseling, 2011. 83(1): p. 113-119.
	80	YES	NO	NO	70	101. Baruchson-Arbib, S. and N. Shalom, The health information specialist: A new role for channeling web information to promote patient empowerment. Journal of Information, Communication and Ethics in Society, 2007. 5: p. 167-184.
	81	YES	NO	NO	71	102. Bassuk, E.L., et al., Universal Design for Underserved Populations: Person-Centered, Recovery-Oriented and Trauma Informed. J Health Care Poor Underserved, 2017. 28(3): p. 896-914.
	82	YES	NO	NO	72	103. Bastian, H., Health literacy and patient information: developing the methodology for a national evidence-based health website. Patient Educ Couns, 2008. 73(3): p. 551-6.
	83	YES	NO	NO	73	104. Bastian, H., T. Kaiser, and S. Matschewsky, [Promotion of general health and scientific literacy via consumer and patient information: the role of the IQWiG]. Z Arztl Fortbild Qualitatssich, 2005. 99(6): p. 379-85.
	84	YES	NO	YES	8	105. Batenburg, A. and E. Das, Emotional approach coping and the effects of online peer-led support group participation among patients with breast cancer: A longitudinal study. Journal of Medical Internet Research, 2014. 16(11).
	85	YES	NO	YES	9	106. Batenburg, A. and E. Das, Emotional coping differences among breast cancer patients from an online support group: A cross-sectional study. Journal of Medical Internet Research, 2014. 16(2).
	86	YES	NO	YES	10	107. Batenburg, A. and E. Das, Virtual Support Communities and Psychological Well-Being: The Role of Optimistic and Pessimistic Social Comparison Strategies. Journal of Computer-Mediated Communication, 2015. 20(6): p. 585-600.
	87	YES	NO	NO	74	108. Bauer, M., et al., Ethical perspectives on recommending digital technology for patients with mental illness. International Journal of Bipolar Disorders, 2017. 5(1).
	88	YES	NO	NO	75	109. Baumann, E., F. Czerwinski, and D. Reifegerste, Gender-specific determinants and patterns of online health information seeking: Results from a representative German health survey. Journal of Medical Internet Research, 2017. 19(4).
	89	YES	NO	NO	76	110. Baunacke, M., et al., [Evaluation of the joint information platform : Information offered by German urologists]. Urologe A, 2016. 55(7): p. 923-32.
	90	YES	NO	NO	77	111. Baxter, S., et al., Supporting public involvement in interview and other panels: a systematic review. Health Expect, 2017. 20(5): p. 807-817.
	91	YES	NO	NO	78	112. Beishuizen, C.R.L., et al., Web-based interventions targeting cardiovascular risk factors in middle-aged and older people: A systematic review and meta-analysis. Journal of Medical Internet Research, 2016. 18(3).
	92	YES	NO	NO	79	113. Bekhet, A.K., et al., Evidence for Psychiatric and Mental Health Nursing Interventions: An Update (2011 through 2015). Online Journal of Issues in Nursing, 2018. 23(2): p. 1-1.
	93	YES	NO	NO	80	114. Bell, A., Rural Health Care Presents Needs and Opportunities: Initiatives are ongoing to improve access to physical therapist services. PT in Motion, 2018: p. 8-12.
	94	YES	NO	NO	81	115. Bell, R.A., L.D. Taylor, and R.L. Kravitz, Do antidepressant advertisements educate consumers and promote communication between patients with depression and their physicians? Patient Educ Couns, 2010. 81(2): p. 245-50.
	95	YES	NO	NO	82	116. Ben-Zacharia, A., et al., Impact of shared decision making on disease-modifying drug adherence in multiple sclerosis. International Journal of MS Care, 2018. 20(6): p. 287-297.
	96	YES	NO	NO	83	117. Benetoli, A., T.F. Chen, and P. Aslani, Consumer perceptions of using social media for health purposes: Benefits and drawbacks. Health Informatics Journal, 2018.
	97	YES	NO	NO	84	118. Benetoli, A., T.F. Chen, and P. Aslani, How patients’ use of social media impacts their interactions with healthcare professionals. Patient Education and Counseling, 2018. 101(3): p. 439-444.
	98	YES	NO	NO	85	119. Benham-Hutchins, M., et al., "I want to know everything": a qualitative study of perspectives from patients with chronic diseases on sharing health information during hospitalization. BMC Health Serv Res, 2017. 17(1): p. 529.
	99	YES	NO	NO	86	120. Benhamou, P.Y., Improving diabetes management with electronic health records and patients' health records. Diabetes Metab, 2011. 37 Suppl 4: p. S53-6.
	100	YES	NO	NO	87	121. Bereznicki, L.R., S.L. Jackson, and G.M. Peterson, Supervised patient self-testing of warfarin therapy using an online system. J Med Internet Res, 2013. 15(7): p. e138.
	101	YES	NO	NO	88	122. Bergevi, C., et al., From passive passenger to participating co-pilot - Pregnant women's expectations of being able to access their online journal from antenatal care. Sex Reprod Healthc, 2018. 15: p. 35-39.
	102	YES	NO	NO	89	123. Bernardi, R. How do online communities of patients aggregate on twitter? An affordance perspective. 2016.
	103	YES	NO	NO	90	124. Berrewaerts, J., et al., Patient Participation and the Use of Ehealth Tools for Pharmacoviligance. Front Pharmacol, 2016. 7: p. 90.
	104	YES	NO	NO	91	125. Bers, M., et al., Virtual communities of care: online peer networks with post-organ transplant youth, in Proceedings of the 8th iternational conference on Computer supported collaborative learning. 2007, International Society of the Learning Sciences: New Brunswick, New Jersey, USA.
	3	NO	YES	YES	11	126. Bertelsen, P., A.M. Kanstrup, and S. Olsson, Patient Perspectives on Patient Participation - Results from a Workshop with a Patient Council in a General Practice. 2015. p. 72-77.
	105	YES	NO	NO	92	127. Bertran, M.J., et al., Spanish and Catalan translation, cultural adaptation and validation of the Picker Patient Experience Questionnaire-15. J Healthc Qual Res, 2018. 33(1): p. 10-17.
	106	YES	NO	NO	93	128. Bessell, T.L., et al., Do Internet interventions for consumers cause more harm than good? A systematic review. Health Expect, 2002. 5(1): p. 28-37.
	107	YES	NO	NO	94	129. Bezreh, T., et al., Challenges to physician-patient communication about medication use: a window into the skeptical patient's world. Patient Prefer Adherence, 2012. 6: p. 11-8.
	108	YES	NO	NO	95	130. Bhattacharya, A., et al., Lessons from Practice: Designing Tools to Facilitate Individualized Support for Quitting Smoking, in Proceedings of the 2017 CHI Conference on Human Factors in Computing Systems. 2017, ACM: Denver, Colorado, USA.
	109	YES	NO	NO	96	131. Bhutada, N.S., B.L. Rollins, and M. Perri, 3rd, Impact of Animated Spokes-Characters in Print Direct-to-Consumer Prescription Drug Advertising: An Elaboration Likelihood Model Approach. Health Commun, 2017. 32(4): p. 391-400.
	110	YES	NO	NO	97	132. Bjoernes, C.D., et al., A dialogue-based Web application enhances personalized access to healthcare professionals--an intervention study. BMC Med Inform Decis Mak, 2012. 12: p. 96.
	111	YES	NO	NO	98	133. Björkman, A. and M. Salzmann-Erikson, The bidirectional mistrust: Callers’ online discussions about their experiences of using the national telephone advice service. Internet Research, 2018. 28(5): p. 1336-1350.
	112	YES	NO	NO	99	134. Bjornes, C.D., E. Cummings, and C. Nohr, Empower the patients with a dialogue-based web application. Stud Health Technol Inform, 2012. 180: p. 452-6.
	113	YES	NO	NO	100	135. Blank, T., et al., Understanding treatment decision making: Contexts, commonalities, complexities, and challenges. Annals of Behavioral Medicine, 2006. 32(3): p. 211-217.
	114	YES	NO	MAYBE	6	136. Bletsos, K., G. Alexias, and C. Tsekeris, Towards a fourth cosmology of doctor-patient relationship: A reflection on the virtual patient community Patientslikeme. TripleC, 2013. 11(1): p. 136-144.
	115	YES	NO	NO	101	137. Bloom, B., et al., Guideline-concordant weight-loss programs in an urban area are uncommon and difficult to identify through the internet. Obesity (Silver Spring), 2016. 24(3): p. 583-8.
	116	YES	NO	NO	102	138. Bloomgarden, Z. and S. Dagogo-Jack, Five Ms of adherence. Journal of Diabetes, 2011. 3(3): p. 169-171.
	117	YES	NO	NO	103	139. Bloss, C.S., N.J. Schork, and E.J. Topol, Direct-to-consumer pharmacogenomic testing is associated with increased physician utilisation. Journal of Medical Genetics, 2014. 51(2): p. 83-89.
	118	YES	NO	MAYBE	7	140. Boat, A., et al., Reaching Parents Through an Online Community. Journal of Neurosurgical Anesthesiology, 2019. 31(1): p. 122-124.
	119	YES	NO	YES	12	141. Bond, C.S., M. Merolli, and O.H. Ahmed, Patient Empowerment Through Social Media, in Participatory Health through Social Media. 2016. p. 10-26.
	120	YES	NO	NO	104	142. Boogerd, E.A., C. Noordam, and C.M. Verhaak, The Sugarsquare study: Protocol of a multicenter randomized controlled trial concerning a web-based patient portal for parents of a child with type 1 diabetes. BMC Pediatrics, 2014. 14(1).
	121	YES	NO	NO	105	143. Bornkessel, A., R. Furberg, and R.C. Lefebvre, Social media: Opportunities for quality improvement and lessons for providers - A networked model for patient-centered care through digital engagement. Current Cardiology Reports, 2014. 16(7).
	122	YES	NO	NO	106	144. Botin, L., P. Bertelsen, and C. Nøhr, Sustainable and Viable Introduction of Tele-Technologies in Healthcare: A Partial Two-Sided Market Approach, in E-Health Two-Sided Markets: Implementation and Business Models. 2016. p. 93-123.
	123	YES	NO	NO	107	145. Bouayad, L., A. Ialynytchev, and B. Padmanabhan, Patient health record systems scope and functionalities: Literature review and future directions. Journal of Medical Internet Research, 2017. 19(11).
	124	YES	NO	NO	108	146. Bouma, G., et al., Web-based information and support for patients with a newly diagnosed neuroendocrine tumor: a feasibility study. Supportive Care in Cancer, 2017. 25(7): p. 2075-2083.
	4	DUPLICATE	DUPLICATE	DUPLICATE	4	147. Bouma, G., et al., Web-based information and support for patients with a newly diagnosed neuroendocrine tumor: a feasibility study. Supportive Care in Cancer, 2017. 25(7): p. 2075-2083.
	125	YES	NO	NO	109	148. Bourazeri, A. and S. Stumpf, Co-designing smart home technology with people with dementia or Parkinson's disease, in Proceedings of the 10th Nordic Conference on Human-Computer Interaction. 2018, ACM: Oslo, Norway.
	126	YES	NO	NO	110	149. Boyes, A., et al., Preferences for models of peer support in the digital era: A cross-sectional survey of people with cancer. Psycho-Oncology, 2018. 27(9): p. 2148-2154.
	127	YES	NO	NO	111	150. Brady, E., J. Segar, and C. Sanders, “You get to know the people and whether they're talking sense or not”: Negotiating trust on health-related forums. Social Science and Medicine, 2016. 162: p. 151-157.
	128	YES	NO	NO	112	151. Brady, E., J. Segar, and C. Sanders, "I always vet things": Navigating privacy and the presentation of self on health discussion boards among individuals with long-term conditions. Journal of Medical Internet Research, 2016. 18(10).
	129	YES	NO	YES	13	152. Brady, E., J. Segar, and C. Sanders, Accessing support and empowerment online: The experiences of individuals with diabetes. Health Expectations, 2017. 20(5): p. 1088-1095.
	17	NO	NO	--	17	153. Brahmabhatt, P., M.U. Javed, and R.O.S. Karoo, Online support groups for Microtia. International Journal of Pediatric Otorhinolaryngology, 2015. 79(12): p. 2490-2491.
	18	NO	NO	--	18	154. Bravo, P., et al., Tough decisions faced by people living with HIV: A literature review of psychosocial problems. AIDS Reviews, 2010. 12(2): p. 76-88.
	130	YES	NO	NO	113	155. Brett, J., et al., Reaching consensus on reporting patient and public involvement (PPI) in research: methods and lessons learned from the development of reporting guidelines. BMJ Open, 2017. 7(10): p. e016948.
	19	NO	NO	--	19	156. Briggs, P., et al., Patient-led perspectives on ehealth: how might hyperpersonal data inform design?, in Proceedings of HCI Korea. 2014, Hanbit Media, Inc.: Seoul, Republic of Korea.
	131	YES	NO	NO	114	157. Bright, P., K. Hambly, and S. Tamakloe, What is the profile of individuals joining the KNEEguru online health community? A cross-sectional mixed-methods study. Journal of Medical Internet Research, 2016. 18(4).
	132	YES	NO	YES	14	158. Brighton, L.J., et al., Taking patient and public involvement online: qualitative evaluation of an online forum for palliative care and rehabilitation research. Res Involv Engagem, 2018. 4: p. 14.
	133	YES	NO	NO	115	159. Brijnath, B., Pills, pluralism, risk and citizenship: Theorising e-pharmacies. BioSocieties, 2012. 7(3): p. 294-307.
	134	YES	NO	NO	116	160. Britt, R.K. and K.N. Hatten, The development and validation of the eHealth competency scale: A measurement of self-efficacy, knowledge, usage, and motivation. Technical Communication Quarterly, 2016. 25(2): p. 137-150.
	135	YES	NO	NO	117	161. Broderick, A. and F. Haque, Mobile health and patient engagement in the safety net: a survey of community health centers and clinics. Issue Brief (Commonw Fund), 2015. 9: p. 1-9.
	136	YES	NO	NO	118	162. Bronstein, J., An examination of social and informational support behavior codes on the Internet: The case of online health communities. Library and Information Science Research, 2017. 39(1): p. 63-68.
	137	YES	NO	NO	119	163. Bronstein, J., et al., An examination of the factors contributing to participation in online social platforms. Aslib Journal of Information Management, 2016. 68(6): p. 793-818.
	138	YES	NO	MAYBE	8	164. Broom, A., Virtually healthy: The impact of internet use on disease experience and the doctor-patient relationship. Qualitative Health Research, 2005. 15(3): p. 325-345.
	139	YES	NO	NO	120	165. Brouwer, W., et al., An exploration of factors related to dissemination of and exposure to internet-delivered behavior change interventions aimed at adults: a Delphi study approach. J Med Internet Res, 2008. 10(2): p. e10.
	140	YES	NO	NO	121	166. Brown, C. and J. Cataldo, Explorations of lung cancer stigma for female long-term survivors. Nursing Inquiry, 2013. 20(4): p. 352-362.
	141	YES	NO	NO	122	167. Brown, S., News and views. Post Reproductive Health, 2014. 20(3): p. 87-89.
	142	YES	NO	NO	123	168. Buccoliero, L., E-health 2.0: Tecnologie per il patient empowerment. Mondo Digitale, 2010. 9(4): p. 3-17.
	143	YES	NO	NO	124	169. Buccoliero, L., E. Bellio, and A. Prenestini. Patient Web Empowerment Index (PWEI): 2009-2011 evaluation of ItalianNHS Hospitals web strategies. 2013.
	144	YES	NO	NO	125	170. Buckel, L., et al., Patient care experience enhanced by use of online journals. AMIA Annu Symp Proc, 2007: p. 885.
	145	YES	NO	NO	126	171. Buder, J., et al., Selective reading of large online forum discussions: The impact of rating visualizations on navigation and learning. Computers in Human Behavior, 2015. 44: p. 191-201.
	146	YES	NO	NO	127	172. Bujnowska-Fedak, M.M. and I. Pirogowicz, Support for e-health services among elderly primary care patients. Telemedicine and e-Health, 2014. 20(8): p. 696-704.
	147	YES	NO	NO	128	173. Bulajeva, A., et al., Medication review practices in European countries. Res Social Adm Pharm, 2014. 10(5): p. 731-40.
	148	YES	NO	YES	15	174. Bullinger, A.C., et al., Open innovation in health care: Analysis of an open health platform. Health Policy, 2012. 105(2-3): p. 165-175.
	149	YES	NO	NO	129	175. Bundy, J.J., et al., #Stroke. Journal of NeuroInterventional Surgery, 2018. 10(12): p. E33.
	150	YES	NO	NO	130	176. Burgess, D.J., et al., Healthcare Providers’ Responses to Narrative Communication About Racial Healthcare Disparities. Health Communication, 2019. 34(2): p. 149-161.
	151	YES	NO	NO	131	177. Burke, L.E., et al., Current Science on Consumer Use of Mobile Health for Cardiovascular Disease Prevention: A Scientific Statement from the American Heart Association. Circulation, 2015. 132(12): p. 1157-1213.
	152	YES	NO	NO	132	178. Bussey, L. and E. Sillence. (How) do people negotiate online information into their decision making with healthcare professionals? 2017.
	153	YES	NO	NO	133	179. Bylund, C.L., Mothers' involvement in decision making during the birthing process: a quantitative analysis of women's online birth stories. Health Commun, 2005. 18(1): p. 23-39.
	154	YES	NO	NO	134	180. Bylund, C.L., et al., Provider-patient dialogue about Internet health information: an exploration of strategies to improve the provider-patient relationship. Patient Educ Couns, 2007. 66(3): p. 346-52.
	155	YES	NO	NO	135	181. Bylund, C.L., et al., Exploration of the construct of reliance among patients who talk with their providers about internet information. J Health Commun, 2007. 12(1): p. 17-28.
	156	YES	NO	NO	136	182. Caffery, L.J., et al., Tele-orthopaedics: A snapshot of services in Australia. J Telemed Telecare, 2017. 23(10): p. 835-841.
	157	YES	NO	NO	137	183. Caiata-Zufferey, M., et al., Online health information seeking in the context of the medical consultation in Switzerland. Qual Health Res, 2010. 20(8): p. 1050-61.
	158	YES	NO	NO	138	184. Caldwell, J.G., Evaluating attitudes of first-year residents to shared decision making. Med Educ Online, 2008. 13: p. 10.
	159	YES	NO	NO	139	185. Calvillo, J., I. Román, and L.M. Roa, How technology is empowering patients? A literature review. Health Expectations, 2015. 18(5): p. 643-652.
	160	YES	NO	NO	140	186. Camerini, L., A.L. Camerini, and P.J. Schulz, Do participation and personalization matter? A model-driven evaluation of an Internet-based patient education intervention for fibromyalgia patients. Patient Educ Couns, 2013. 92(2): p. 229-34.
	161	YES	NO	NO	141	187. Camerini, L. and P.J. Schulz, Effects of functional interactivity on patients' knowledge, empowerment, and health outcomes: An experimental model-driven evaluation of a web-based intervention. Journal of Medical Internet Research, 2012. 14(4).
	162	YES	NO	YES	16	188. Campbell, K.A., N.S. Coulson, and H. Buchanan, Empowering processes within prostate cancer online support groups. International Journal of Web Based Communities, 2013. 9(1): p. 51-66.
	163	YES	NO	NO	142	189. Cappa, F., et al., Activating social strategies: Face-to-face interaction in technology-mediated citizen science. Journal of Environmental Management, 2016. 182: p. 374-384.
	164	YES	NO	NO	143	190. Cappa, F., et al., Bring them aboard: Rewarding participation in technology-mediated citizen science projects. Computers in Human Behavior, 2018. 89: p. 246-257.
	165	YES	NO	NO	144	191. Capurro, D., et al., The use of social networking sites for public health practice and research: A systematic review. Journal of Medical Internet Research, 2014. 16(3).
	166	YES	NO	NO	145	192. Caron, J., Engagement in social media environments for individuals with who use augmentative and alternative communication. NeuroRehabilitation, 2016. 39(4): p. 499-506.
	167	YES	NO	NO	146	193. Casellas-Grau, A., et al., The role of posttraumatic stress and posttraumatic growth on online information use in breast cancer survivors. Psycho-Oncology, 2018. 27(8): p. 1971-1978.
	168	YES	NO	NO	147	194. Cash, P. and L. Poole, Rewriting the Patient Champion: a report on creative innovations in patient empowerment. HIV Nursing, 2016. 16(2): p. 37-40.
	169	YES	NO	NO	148	195. Castillo-Esparcia, A. and P. López-Villafranca, Communication strategies employed by rare disease patient organizations in Spain. Ciencia e Saude Coletiva, 2016. 21(8): p. 2423-2436.
	170	YES	NO	NO	149	196. Cerezo, P.G., M.E. Juvé-Udina, and P. Delgado-Hito, Concepts and measures of patient empowerment: A comprehensive review. Revista da Escola de Enfermagem, 2016. 50(4): p. 664-671.
	171	YES	NO	NO	150	197. Chen, A.T., Exploring online support spaces: Using cluster analysis to examine breast cancer, diabetes and fibromyalgia support groups. Patient Education and Counseling, 2012. 87(2): p. 250-257.
	172	YES	NO	NO	151	198. Chen, A.T., Information Seeking over the Course of Illness: The Experience of People with Fibromyalgia. Musculoskeletal Care, 2012. 10(4): p. 212-220.
	173	YES	NO	NO	152	199. Chen, A.T., What's in a virtual hug? A transdisciplinary review of methods in online health discussion forum research. Library and Information Science Research, 2014. 36(2): p. 120-130.
	174	YES	NO	NO	153	200. Chen, A.T., Information use and illness representations: Understanding their connection in illness coping. Journal of the Association for Information Science and Technology, 2015. 66(2): p. 340-353.
	175	YES	NO	NO	154	201. Chen, A.T., The relationship between health management and information behavior over time: A study of the illness journeys of people living with fibromyalgia. Journal of Medical Internet Research, 2016. 18(10).
	176	YES	NO	MAYBE	9	202. Chen, D., et al., Enhancing online patient support through health-care knowledge in online health communities: A descriptive study. Information (Switzerland), 2018. 9(8).
	177	YES	NO	NO	155	203. Chen, K.H. and S.R. Chang, Communicating outpatient perception to improve quality management. Qual Manag Health Care, 2000. 8(2): p. 64-71.
	178	YES	NO	NO	156	204. Chen, L. and D.W. Straub. The impact of virtually crowdsourced social support on individual health: Analyzing big datasets for underlying causalities. 2015.
	179	YES	NO	NO	157	205. Chen, S.C., B.E. Berkman, and S.C. Hull, Recontacting participants for expanded uses of existing samples and data: a case study. Genet Med, 2017. 19(8): p. 883-889.
	4	NO	YES	NO	158	206. Chen, Y., Health information technology: opportunities abound. challenges remain. Interactions, 2017. 24(3): p. 82-84.
	5	NO	YES	NO	159	207. Chen, Y., et al., The invisible work of health providers. interactions, 2014. 21(5): p. 74-77.
	180	YES	NO	NO	160	208. Cheung, B., et al., #CGS2015: An Evaluation of Twitter Use at the Canadian Geriatrics Society Annual Scientific Meeting. Canadian Geriatrics Journal, 2018. 21(2): p. 166-172.
	181	YES	NO	NO	161	209. Chew, H.S.J. and V. Lopez, Empowered to Self-Care: A Photovoice Study in Patients With Heart Failure. Journal of Transcultural Nursing, 2018. 29(5): p. 410-419.
	182	YES	NO	NO	162	210. Cho, A.H., et al., Do diabetic veterans use the Internet? Self-reported usage, skills, and interest in using My HealtheVet Web portal. Telemed J E Health, 2010. 16(5): p. 595-602.
	183	YES	NO	NO	163	211. Chomutare, T., E. Arsand, and G. Hartvigsen, Effectiveness of an Internet Community for Severely Obese Women. Stud Health Technol Inform, 2016. 225: p. 597-601.
	184	YES	NO	NO	164	212. Chou, L., et al., Patients’ perceived needs of osteoarthritis health information: A systematic scoping review. PLoS ONE, 2018. 13(4).
	185	YES	NO	NO	165	213. Christopher, S.A., The relationship between nurses' religiosity and willingness to let patients control the conversation about end-of-life care. Patient Educ Couns, 2010. 78(2): p. 250-5.
	186	YES	NO	NO	166	214. Chung, J.E., Patient-provider discussion of online health information: Results from the 2007 health information national trends survey (HINTS). Journal of Health Communication, 2013. 18(6): p. 627-648.
	187	YES	NO	NO	167	215. Cisu, T.I., G.C. Mingin, and L.S. Baskin, An evaluation of the readability, quality, and accuracy of online health information regarding the treatment of hypospadias. Journal of Pediatric Urology, 2018.
	188	YES	NO	NO	168	216. Clemensen, J., et al. The rise of patient 3.0: The impact of social media. 2016.
	189	YES	NO	NO	169	217. Cline, R.J.W. and K.M. Haynes, Receiving social support online: Implications for health education. Health Education Research, 2001. 16(6): p. 693-707.
	190	YES	NO	YES	17	218. Clingan, S.A., Going online: The role of web-based initiatives in health information technology. J Med Pract Manage, 2011. 26(4): p. 225-7.
	191	YES	NO	NO	170	219. Coathup, V., et al., Using digital technologies to engage with medical research: views of myotonic dystrophy patients in Japan. BMC Med Ethics, 2016. 17(1): p. 51.
	192	YES	NO	NO	171	220. Cocksedge, S. and C. Chew-Graham, Shoot the academics? Running the gauntlet of online responders. Br J Gen Pract, 2016. 66(653): p. 615.
	193	YES	NO	NO	172	221. Cohen, A.C., et al., A Smartphone Application to Reduce Time-to-Notification of Sexually Transmitted Infections. Am J Public Health, 2017. 107(11): p. 1795-1800.
	194	YES	NO	NO	173	222. Collins, L.C., Language, corpus and empowerment: Applications to deaf education, healthcare and online discourses. Language, Corpus and Empowerment: Applications to Deaf Education, Healthcare and Online Discourses. 2015. 1-247.
	195	YES	NO	NO	174	223. Conell, J., et al., Online information seeking by patients with bipolar disorder: results from an international multisite survey. International Journal of Bipolar Disorders, 2016. 4(1).
	196	YES	NO	NO	175	224. Conte, F., et al., Designing a data visualization dashboard for managing the sustainability communication of healthcare organizations on Facebook. Sustainability (Switzerland), 2018. 10(12).
	197	YES	NO	NO	176	225. Cooper, S. and L. Gilbert, An exploratory study of the experience of fibromyalgia diagnosis in South Africa. Health (United Kingdom), 2017. 21(3): p. 337-353.
	198	YES	NO	NO	177	226. Cordella, M. and A. Poiani, Behavioural oncology: Psychological, communicative, and social dimensions. Behavioural Oncology: Psychological, Communicative, and Social Dimensions. 2014. 1-802.
	199	YES	NO	NO	178	227. Costello, K.L., Impact of patient-provider communication on online health information behaviors in chronic illness. Proceedings of the Association for Information Science and Technology, 2016. 53(1): p. 1-10.
	5	DUPLICATE	DUPLICATE	DUPLICATE	5	228. Costello, K.L., Impact of patient-provider communication on online health information behaviors in chronic illness, in Proceedings of the 79th ASIS&T Annual Meeting: Creating Knowledge, Enhancing Lives through Information & Technology. 2016, American Society for Information Science: Copenhagen, Denmark.
	200	YES	NO	NO	179	229. Cotten, S.R. and S.S. Gupta, Characteristics of online and offline health information seekers and factors that discriminate between them. Social Science and Medicine, 2004. 59(9): p. 1795-1806.
	201	YES	NO	NO	180	230. Cotton, P., et al., Developing a set of quality criteria for community-based medical education in the UK. Educ Prim Care, 2009. 20(3): p. 143-51.
	202	YES	NO	NO	181	231. Couet, N., et al., Assessments of the extent to which health-care providers involve patients in decision making: a systematic review of studies using the OPTION instrument. Health Expect, 2015. 18(4): p. 542-61.
	203	YES	NO	NO	182	232. Couet, N., et al., The impact of DECISION+2 on patient intention to engage in shared decision making: secondary analysis of a multicentre clustered randomized trial. Health Expect, 2015. 18(6): p. 2629-37.
	204	YES	NO	NO	183	233. Coulson, N.S., Sharing, supporting and sobriety: A qualitative analysis of messages posted to alcohol-related online discussion forums in the United Kingdom. Journal of Substance Use, 2014. 19(1-2): p. 176-180.
	205	YES	NO	NO	184	234. Coulson, N.S. and S. Malik, Health-related online support communities, in Encyclopedia of Cyber Behavior. 2012. p. 671-688.
	206	YES	NO	YES	18	235. Coulson, N.S. and R.L. Shaw, Nurturing health-related online support groups: Exploring the experiences of patient moderators. Computers in Human Behavior, 2013. 29(4): p. 1695-1701.
	207	YES	NO	NO	185	236. Cowley, G., The rise of cyberdoc. Newsweek, 1994. 124(13): p. 54-5.
	208	YES	NO	NO	186	237. Crangle, C.E., et al., Soliciting and Responding to Patients' Questions about Diabetes Through Online Sources. Diabetes Technol Ther, 2017. 19(3): p. 194-199.
	209	YES	NO	NO	187	238. Créquit, P., et al., Mapping of crowdsourcing in health: Systematic review. Journal of Medical Internet Research, 2018. 20(5).
	210	YES	NO	NO	188	239. Crook, B., et al., Hanging by a thread: exploring the features of nonresponse in an online young adult cancer survivorship support community. Journal Of Cancer Survivorship: Research And Practice, 2016. 10(1): p. 185-193.
	211	YES	NO	NO	189	240. Crouch, P.C., et al., A pilot study to evaluate the magnitude of association of the use of electronic personal health records with patient activation and empowerment in HIV-infected veterans. PeerJ, 2015. 3: p. e852.
	212	YES	NO	NO	190	241. Cudney, S., et al., Chronically ill rural women: self-identified management problems and solutions. Chronic Illness, 2005. 1(1): p. 49-60.
	213	YES	NO	NO	191	242. Cullington, H., et al., Personalised long-term follow-up of cochlear implant patients using remote care, compared with those on the standard care pathway: study protocol for a feasibility randomised controlled trial. BMJ Open, 2016. 6(5): p. e011342.
	214	YES	NO	NO	192	243. Cumming, G.P., et al., Web-based survey on the effect of digital storytelling on empowering women to seek help for urogenital atrophy. Menopause International, 2010. 16(2): p. 51-55.
	215	YES	NO	NO	193	244. Cummings, E., L. Ellis, and P. Turner, The past, the present, and the future: Examining the role of the "Social" in transforming personal healthcare management of chronic disease, in Social Media and Mobile Technologies for Healthcare. 2014. p. 76-93.
	216	YES	NO	NO	194	245. Cummings, E., et al., Pathways Home: comparing voluntary IT and non-IT users participating in a mentored self-management project. Stud Health Technol Inform, 2010. 160(Pt 1): p. 23-7.
	217	YES	NO	NO	195	246. Cutrona, S.L., et al., Health Information Brokers in the General Population: An Analysis of the Health Information National Trends Survey 2013-2014. J Med Internet Res, 2016. 18(6): p. e123.
	218	YES	NO	NO	196	247. Cutrona, S.L., et al., Online tobacco websites and online communities—who uses them and do users quit smoking? The quit-primo and national dental practice-based research network Hi-Quit studies. Translational Behavioral Medicine, 2016. 6(4): p. 546-557.
	219	YES	NO	NO	197	248. Dadich, A., Citizen social science: a methodology to facilitate and evaluate workplace learning in continuing interprofessional education. Journal of Interprofessional Care, 2014. 28(3): p. 194-199.
	220	YES	NO	NO	198	249. Dahl, A.J., J.W. Peltier, and G.R. Milne, Development of a Value Co-Creation Wellness Model: The Role of Physicians and Digital Information Seeking on Health Behaviors and Health Outcomes. Journal of Consumer Affairs, 2018. 52(3): p. 562-594.
	221	YES	NO	NO	199	250. Damman, O.C., et al., Making comparative performance information more comprehensible: an experimental evaluation of the impact of formats on consumer understanding. BMJ Qual Saf, 2016. 25(11): p. 860-869.
	222	YES	NO	NO	200	251. Danis, C., et al., Patient engagement at the point of care: Technology as an enabler, in Information Technology for Patient Empowerment in Healthcare. 2015. p. 199-226.
	223	YES	NO	NO	201	252. Darejeh, A. and S.S. Salim, Gamification Solutions to Enhance Software User Engagement—A Systematic Review. International Journal of Human-Computer Interaction, 2016. 32(8): p. 613-642.
	224	YES	NO	NO	202	253. Das, A. and A. Faxvaag, What influences patient participation in an online forum for weight loss surgery? A qualitative case study. Journal of Medical Internet Research, 2014. 16(2).
	225	YES	NO	NO	203	254. Das, R., Populist discourse on a British social media patient-support community: The case of the Charlie Gard support campaign on Facebook. Discourse, Context and Media, 2018. 24: p. 76-84.
	226	YES	NO	NO	204	255. Davis, Z., et al., Online health communities the impact of social support on the health state of people with chronic illness. 2017. p. 184-188.
	227	YES	NO	NO	205	256. De Almeida Costa, C.L., M. Borchardt, and G.M. Pereira, The role of the patient as coproductor in health services: A systematic literature review. Interciencia, 2018. 43(9): p. 648-654.
	228	YES	NO	NO	206	257. De Jong, C.C., et al., The challenge of involving elderly patients in primary care using an electronic communication tool with their professionals: A mixed methods study. Journal of Innovation in Health Informatics, 2017. 24(3): p. 275-283.
	229	YES	NO	NO	207	258. de Jorge, M., et al., Randomized clinical trials as reflexive–interpretative process in patients with rheumatoid arthritis: a qualitative study. Rheumatology International, 2015. 35(8): p. 1423-1430.
	230	YES	NO	NO	208	259. de Lusignan, S., A prerequisite for patient centred care is empowering and engaging patients in the digital health: Report from EFMI Special Topic Conference (STC) 2017. Acta Informatica Medica, 2017. 25(4): p. 281-283.
	231	YES	NO	NO	209	260. de Lusignan, S., et al., A comparison of approaches to providing patients access to summary care records across old and new europe: an exploration of facilitators and barriers to implementation. Stud Health Technol Inform, 2013. 192: p. 397-401.
	232	YES	NO	MAYBE	10	261. de Mooij, M.J.M., et al., OB Nest: Reimagining Low-Risk Prenatal Care. Mayo Clinic Proceedings, 2018. 93(4): p. 458-466.
	233	YES	NO	NO	210	262. De Rosis, S. and S. Barsanti, Patient satisfaction, e-health and the evolution of the patient–general practitioner relationship: Evidence from an Italian survey. Health Policy, 2016. 120(11): p. 1279-1292.
	234	YES	NO	NO	211	263. Deandrea, D.C. and J.C. Anthony, Online peer support for mental health problems in the United States:2004-2010. Psychological Medicine, 2013. 43(11): p. 2277-2288.
	235	YES	NO	NO	212	264. Dear, R., et al., Adding value to clinical trial registries: insights from Australian Cancer Trials Online, a website for consumers. Clin Trials, 2011. 8(1): p. 70-6.
	236	YES	NO	NO	213	265. Debin, M., et al., Evaluating the feasibility and participants' representativeness of an online nationwide surveillance system for influenza in France. PLoS One, 2013. 8(9): p. e73675.
	237	YES	NO	NO	214	266. Dedov, V.N. and I.V. Dedova, Automated Management of Exercise Intervention at the Point of Care: Application of a Web-Based Leg Training System. JMIR Rehabil Assist Technol, 2015. 2(2): p. e11.
	238	YES	NO	NO	215	267. Defer, G., et al., Dedicated mobile application for drug adverse reaction reporting by patients with relapsing remitting multiple sclerosis (Vigip-SEP study): Study protocol for a randomized controlled trial. Trials, 2018. 19(1).
	239	YES	NO	NO	216	268. Demiris, G., The diffusion of virtual communities in health care: Concepts and challenges. Patient Education and Counseling, 2006. 62(2): p. 178-188.
	240	YES	NO	NO	217	269. Demiris, G., Consumer Health Informatics: Past, Present, and Future of a Rapidly Evolving Domain. Yearbook Of Medical Informatics, 2016. Suppl 1: p. S42-S47.
	241	YES	NO	NO	218	270. Den Breejen, E.M.E., et al., Feasibility of a wiki as a participatory tool for patients in clinical guideline development. Journal of Medical Internet Research, 2012. 14(5).
	242	YES	NO	NO	219	271. Denneson, L.M., et al., Impacts of a web-based educational program for veterans who read their mental health notes online. J Am Med Inform Assoc, 2019. 26(1): p. 3-8.
	243	YES	NO	NO	220	272. Devaney, S. and S. Holm, The transmutation of deference in medicine: An Ethico-Legal perspective. Medical Law Review, 2018. 26(2): p. 202-224.
	244	YES	NO	NO	221	273. Di Gangi, P.M., et al., What could possibly go wrong? A multi-panel Delphi study of organizational social media risk. Information Systems Frontiers, 2018. 20(5): p. 1097-1116.
	245	YES	NO	NO	222	274. Dickerson, S.S., et al., Seeking and managing hope: patients' experiences using the Internet for cancer care. Oncology Nursing Forum, 2006. 33(1): p. E8-17.
	246	YES	NO	NO	223	275. Dickerson, S.S. and P.F. Brennan, The internet as a catalyst for shifting power in provider-patient relationships. Nursing Outlook, 2002. 50(5): p. 195-203.
	247	YES	NO	NO	224	276. Dimoska, A., et al., Implementing patient question-prompt lists into routine cancer care. Patient Educ Couns, 2012. 86(2): p. 252-8.
	248	YES	NO	NO	225	277. Dirmaier, J., M. Harter, and N. Weymann, A tailored, dialogue-based health communication application for patients with chronic low back pain: study protocol of a randomised controlled trial. BMC Med Inform Decis Mak, 2013. 13: p. 66.
	249	YES	NO	NO	226	278. DiSantostefano, R.L., et al., Selecting and Integrating Data Sources in Benefit–Risk Assessment: Considerations and Future Directions. Statistics in Biopharmaceutical Research, 2016. 8(4): p. 394-403.
	250	YES	NO	NO	227	279. Dobbins, M., K. DeCorby, and T. Twiddy, A knowledge transfer strategy for public health decision makers. Worldviews Evid Based Nurs, 2004. 1(2): p. 120-8.
	251	YES	NO	NO	228	280. Domínguez-Cruz, J.J., J.J. Pereyra-Rodríguez, and R. Ruiz-Villaverde, Empowerment in Dermatology. Actas Dermo-Sifiliograficas, 2018. 109(2): p. 133-139.
	252	YES	NO	NO	229	281. Donovan, E.E., E.C. Nelson, and E. Scheinfeld, Cyberframing Cancer: An Exploratory Investigation of Valenced Cybercoping on Cancer Blogs. Health Communication, 2017. 32(1): p. 1-10.
	253	YES	NO	NO	230	282. Doyle, J., et al., Designing Digital Goal Support Systems for Multimorbidity Self-Management: Insights from Older Adults and their Care Network, in Proceedings of the 12th EAI International Conference on Pervasive Computing Technologies for Healthcare. 2018, ACM: New York, NY, USA.
	20	NO	NO	--	20	283. Drake, M., Web-based patient empowerment. Health Management Technology, 2007. 28(9): p. 46-47.
	254	YES	NO	NO	231	284. Draper, D.A., A. Tynan, and J.B. Christianson, Health and wellness: the shift from managing illness to promoting health. Issue Brief Cent Stud Health Syst Change, 2008(121): p. 1-4.
	255	YES	NO	NO	232	285. Druce, I., et al., A COMPARISON of PATIENT and HEALTHCARE PROFESSIONAL VIEWS WHEN ASSESSING QUALITY of INFORMATION on PITUITARY ADENOMA AVAILABLE on the INTERNET. Endocrine Practice, 2017. 23(10): p. 1217-1222.
	256	YES	NO	NO	233	286. Duineveld, L.A., et al., Improving care after colon cancer treatment in The Netherlands, personalised care to enhance quality of life (I CARE study): study protocol for a randomised controlled trial. Trials, 2015. 16: p. 284.
	257	YES	NO	NO	234	287. Duncan, E., C. Best, and S. Hagen, Shared decision making interventions for people with mental health conditions. Cochrane Database Syst Rev, 2010(1): p. Cd007297.
	258	YES	NO	NO	235	288. Duplaga, M., Searching for a role of nursing personnel in developing landscape of ehealth: Factors determining attitudes toward key patient empowering applications. PLoS ONE, 2016. 11(4).
	259	YES	NO	NO	236	289. Duroseau, N., et al., Acceptance of technology-based tools in a sample of Parkinson's patients. Chronic Illness, 2017. 13(1): p. 3-13.
	260	YES	NO	NO	237	290. Dykes, P.C., et al., Prospective Evaluation of a Multifaceted Intervention to Improve Outcomes in Intensive Care: The Promoting Respect and Ongoing Safety Through Patient Engagement Communication and Technology Study. Crit Care Med, 2017. 45(8): p. e806-e813.
	261	YES	NO	NO	238	291. Dyson, M.P., et al., Outcomes in Child Health: Exploring the Use of Social Media to Engage Parents in Patient-Centered Outcomes Research. Journal Of Medical Internet Research, 2017. 19(3): p. e78-e78.
	262	YES	NO	NO	239	292. Eassey, D., et al., "I have nine specialists. They need to swap notes!" Australian patients' perspectives of medication-related problems following discharge from hospital. Health Expect, 2017. 20(5): p. 1114-1120.
	263	YES	NO	NO	240	293. Eassey, D., et al., Consumer perspectives of medication-related problems following discharge from hospital in Australia: a quantitative study. Int J Qual Health Care, 2016. 28(3): p. 391-7.
	264	YES	NO	YES	19	294. Edoh, T., et al. Impact of Internet on diseases awareness and patient empowerment - A study in Benin (West Africa). 2017.
	265	YES	NO	NO	241	295. Ehrenberger, H.E., Cancer clinical trial patients in the information age: a pilot study. Cancer Pract, 2001. 9(4): p. 191-7.
	266	YES	NO	NO	242	296. Eikey, E.V., M.C. Reddy, and C.E. Kuziemsky, Examining the role of collaboration in studies of health information technologies in biomedical informatics: A systematic review of 25 years of research. Journal of Biomedical Informatics, 2015. 57: p. 263-277.
	267	YES	NO	YES	20	297. Ekberg, J., et al., Web 2.0 systems supporting childhood chronic disease management: Design guidelines based on information behaviour and social learning theories. Journal of Medical Systems, 2010. 34(2): p. 107-117.
	268	YES	NO	NO	243	298. El Morr, C., C. Cole, and J. Perl. A health virtual community for patients with chronic kidney disease. 2014.
	21	NO	NO	--	21	299. El Morr, C. and L. Eftychiou, Evaluation frameworks for health virtual communities, in The Digitization of Healthcare: New Challenges and Opportunities. 2017. p. 99-118.
	269	YES	NO	NO	244	300. Elliott, M.J., et al., Perceived Significance of Engagement in Research Prioritization Among Chronic Kidney Disease Patients, Caregivers, and Health Care Professionals: A Qualitative Study. Can J Kidney Health Dis, 2018. 5: p. 2054358118807480.
	270	YES	NO	NO	245	301. Elsey, C., A. Challinor, and L.V. Monrouxe, Patients embodied and as-a-body within bedside teaching encounters: a video ethnographic study. Adv Health Sci Educ Theory Pract, 2017. 22(1): p. 123-146.
	271	YES	NO	NO	246	302. Engler, J., et al., Using others’ experiences. Cancer patients’ expectations and navigation of a website providing narratives on prostate, breast and colorectal cancer. Patient Education and Counseling, 2016. 99(8): p. 1325-1332.
	272	YES	NO	NO	247	303. Ennis, L., et al., Collaborative development of an electronic Personal Health Record for people with severe and enduring mental health problems. BMC Psychiatry, 2014. 14(1).
	273	YES	NO	NO	248	304. Erbay, Ö., Ö. Usta Yeşilbalkan, and N. Yüceyar, Factors Affecting the Adherence to Disease-Modifying Therapy in Patients With Multiple Sclerosis. Journal of Neuroscience Nursing, 2018. 50(5): p. 291-297.
	274	YES	NO	NO	249	305. Eriksson, H. and M. Salzmann-Erikson, Cyber nursing-Health 'experts' approaches in the post-modern era of virtual performances: A nethnography study. International Journal of Nursing Studies, 2013. 50(3): p. 335-344.
	275	YES	NO	NO	250	306. Ertmer, A. and F. Uckert, User acceptance of and satisfaction with a personal electronic health record. Stud Health Technol Inform, 2005. 116: p. 861-6.
	276	YES	NO	YES	21	307. Evans, M., L. Donelle, and L. Hume-Loveland, Social support and online postpartum depression discussion groups: A content analysis. Patient Education and Counseling, 2012. 87(3): p. 405-410.
	277	YES	NO	NO	251	308. Evans, S., R. Jones, and J. Smithson, Connecting with older people as project stakeholders: Lessons for public participation and engagement in rural research, in Countryside Connections: Older People, Community and Place in Rural Britain. 2014. p. 221-243.
	278	YES	NO	NO	252	309. Eysenbach, G., Towards ethical guidelines for dealing with unsolicited patient emails and giving teleadvice in the absence of a pre-existing patient-physician relationship systematic review and expert survey. J Med Internet Res, 2000. 2(1): p. E1.
	279	YES	NO	NO	253	310. Eysenbach, G., et al., Health related virtual communities and electronic support groups: systematic review of the effects of online peer to peer interactions. Bmj, 2004. 328(7449): p. 1166.
	280	YES	NO	NO	254	311. Faddoul, G. Optimization of knowledge sharing in complementary and alternative medicine social networks by filtering information seeker preferences. 2015.
	281	YES	NO	NO	255	312. Feinkohl, I., et al., The impact of personality factors and preceding user comments on the processing of research findings on deep brain stimulation: A randomized controlled experiment in a simulated online forum. Journal of Medical Internet Research, 2016. 18(3).
	282	YES	NO	NO	256	313. Fergie, G., S. Hilton, and K. Hunt, Young adults' experiences of seeking online information about diabetes and mental health in the age of social media. Health Expectations, 2016. 19(6): p. 1324-1335.
	283	YES	NO	YES	22	314. Fernandes, L.D., C. Calado, and C.A.S. Araujo, Social networks and health practices: influence of a diabetes online community on adherence to treatment. Ciencia & Saude Coletiva, 2018. 23(10): p. 3357-3368.
	6	DUPLICATE	DUPLICATE	DUPLICATE	6	315. Fernandes, L.d.S., C. Calado, and C.A.S. Araujo, Social networks and health practices: influence of a diabetes online community on adherence to treatment. Ciencia & Saude Coletiva, 2018. 23(10): p. 3357-3368.
	7	DUPLICATE	DUPLICATE	DUPLICATE	7	316. Fernandes, L.S., C. Calado, and C.A.S. Araujo, Social networks and health practices: Influence of a diabetes online community on adherence to treatment. Ciencia e Saude Coletiva, 2018. 23(10): p. 3357-3368.
	284	YES	NO	NO	257	317. Fernandez-Llatas, C. and J.M. García-Gómez, Preface. Data Mining in Clinical Medicine, 2014: p. v-viii.
	285	YES	NO	NO	258	318. Fernandez-Llatas, C., et al., Are Health Videos from Hospitals, Health Organizations, and Active Users Available to Health Consumers? An Analysis of Diabetes Health Video Ranking in YouTube. Computational and Mathematical Methods in Medicine, 2017. 2017.
	286	YES	NO	NO	259	319. Findlay, S.D., Consumers' Interest In Provider Ratings Grows, And Improved Report Cards And Other Steps Could Accelerate Their Use. Health Aff (Millwood), 2016. 35(4): p. 688-96.
	6	NO	YES	NO	260	320. Fletcher, C., et al., The information needs of adult cancer survivors across the cancer continuum: A scoping review. Patient Education and Counseling, 2017. 100(3): p. 383-410.
	22	NO	NO	--	22	321. Flower, J., Log on. A continuing guide to the online world for healthcare executives, managers, clinicians & patients. Healthc Forum J, 1997. 40(4): p. 50-3.
	287	YES	NO	NO	261	322. Fokkenrood, H.J., et al., Multidisciplinary treatment for peripheral arterial occlusive disease and the role of eHealth and mHealth. Journal Of Multidisciplinary Healthcare, 2012. 5: p. 257-263.
	8	DUPLICATE	DUPLICATE	DUPLICATE	8	323. Fokkenrood, H.J., et al., Multidisciplinary treatment for peripheral arterial occlusive disease and the role of eHealth and mHealth. J Multidiscip Healthc, 2012. 5: p. 257-63.
	9	DUPLICATE	DUPLICATE	DUPLICATE	9	324. Fokkenrood, H.J.P., et al., Multidisciplinary treatment for peripheral arterial occlusive disease and the role of eHealth and mHealth. Journal of Multidisciplinary Healthcare, 2012. 5: p. 257-263.
	7	NO	YES	NO	262	325. Fontes, B., Building Networks, Easing Suffering: The social circles of madness. Sociologias, 2014. 16(37): p. 112-143.
	8	NO	YES	NO	263	326. Forsythe, L.P., et al., Unique Review Criteria and Patient and Stakeholder Reviewers: Analysis of PCORI's Approach to Research Funding. Value Health, 2018. 21(10): p. 1152-1160.
	9	NO	YES	NO	264	327. Fortinsky, K.J., M.R. Fournier, and E.I. Benchimol, Internet and electronic resources for inflammatory bowel disease: a primer for providers and patients. Inflamm Bowel Dis, 2012. 18(6): p. 1156-63.
	10	NO	YES	YES	23	328. Foster, D., ‘Keep complaining til someone listens’: Exchanges of tacit healthcare knowledge in online illness communities. Social Science and Medicine, 2016. 166: p. 25-32.
	11	NO	YES	NO	265	329. Fox, N. and K. Ward, Health identities: From expert patient to resisting consumer. Health, 2006. 10(4): p. 461-479.
	12	NO	YES	NO	266	330. Fox, N., K. Ward, and A. O'Rourke, Pro-anorexia, weight-loss drugs and the internet: An 'anti-recovery' explanatory model of anorexia. Sociology of Health and Illness, 2005. 27(7): p. 944-971.
	13	NO	YES	YES	24	331. Fox, N.J. and K.J. Ward, Pharma in the bedroom... and the kitchen.... The pharmaceuticalisation of daily life. Sociology of Health and Illness, 2008. 30(6): p. 856-868.
	14	NO	YES	NO	267	332. Fox, N.J., K.J. Ward, and A.J. O'Rourke, The 'expert patient': Empowerment or medical dominance? The case of weight loss, pharmaceutical drugs and the Internet. Social Science and Medicine, 2005. 60(6): p. 1299-1309.
	15	NO	YES	NO	268	333. Frail, C.K., et al., A technology-supported collaboration between a health plan and a community pharmacy to improve blood pressure control. J Am Pharm Assoc (2003), 2017. 57(5): p. 630-634.
	16	NO	YES	NO	269	334. Franco, M.R., et al., Eliciting older people's preferences for exercise programs: a best-worst scaling choice experiment. J Physiother, 2015. 61(1): p. 34-41.
	17	NO	YES	NO	270	335. Franco, M.R., et al., Smallest worthwhile effect of exercise programs to prevent falls among older people: estimates from benefit-harm trade-off and discrete choice methods. Age Ageing, 2016. 45(6): p. 806-812.
	18	NO	YES	NO	271	336. Frank, R., Homeopath & patient--a dyad of harmony? Soc Sci Med, 2002. 55(8): p. 1285-96.
	19	NO	YES	NO	272	337. Frederick, R.W. and M.J. Lee, The importance of dialogue: communication strategy for empowerment of low-income African American patients: in-depth interviews of primary care providers at inner-city health clinics. Journal of Communication in Healthcare, 2019.
	288	YES	NO	NO	273	338. Frossard, V.C. and M.C.M. Dias, The impact of internet on patients interaction: New scenarios in health. Interface: Communication, Health, Education, 2016. 20(57): p. 349-361.
	289	YES	NO	NO	274	339. Frost, J.H., et al., How the Social Web Supports patient experimentation with a new therapy: The demand for patient-controlled and patient-centered informatics. AMIA Annu Symp Proc, 2008: p. 217-21.
	20	NO	YES	NO	275	340. Fry, L., Y.E. Santos, and Y. Zhang, Health information use: preliminary results from a systematic review, in Proceedings of the 78th ASIS&T Annual Meeting: Information Science with Impact: Research in and for the Community. 2015, American Society for Information Science: St. Louis, Missouri.
	290	YES	NO	YES	25	341. Fumagalli, L.P., et al., Patient Empowerment and its neighbours: Clarifying the boundaries and their mutual relationships. Health Policy, 2015. 119(3): p. 384-394.
	291	YES	NO	NO	276	342. Furukawa, M.F., et al., Despite substantial progress In EHR adoption, health information exchange and patient engagement remain low in office settings. Health Aff (Millwood), 2014. 33(9): p. 1672-9.
	292	YES	NO	NO	277	343. Gabay, G., Exploring perceived control and self-rated health in re-admissions among younger adults: A retrospective study. Patient Education and Counseling, 2016. 99(5): p. 800-806.
	293	YES	NO	NO	278	344. Gabbert, T.I., et al., Use of social networking sites by parents of very low birth weight infants: Experiences and the potential of a dedicated site. European Journal of Pediatrics, 2013. 172(12): p. 1671-1677.
	294	YES	NO	NO	279	345. Gainotti, S., et al., Meeting patients’ right to the correct diagnosis: Ongoing international initiatives on undiagnosed rare diseases and ethical and social issues. International Journal of Environmental Research and Public Health, 2018. 15(10).
	295	YES	NO	YES	26	346. Gammon, D., et al., Shifting Practices Toward Recovery-Oriented Care Through an E-Recovery Portal in Community Mental Health Care: A Mixed-Methods Exploratory Study. Journal of Medical Internet Research, 2017. 19(5).
	296	YES	NO	NO	280	347. Garcia-Cruz, E., et al., The digital environment in men's sexual disorders: A systematic review. Actas Urol Esp, 2017.
	297	YES	NO	NO	281	348. Gee, P.M., et al., The eHealth enhanced chronic care model: A theory derivation approach. Journal of Medical Internet Research, 2015. 17(4): p. e86.
	298	YES	NO	NO	282	349. Geller, P.A., The role of emerging technology in women's response to pregnancy loss. Expert Review of Obstetrics and Gynecology, 2012. 7(1): p. 19-23.
	299	YES	NO	NO	283	350. Genuis, S.K. and J. Bronstein, Looking for “normal”: Sense making in the context of health disruption. Journal of the Association for Information Science and Technology, 2017. 68(3): p. 750-761.
	300	YES	NO	YES	27	351. Geramita, E.M., et al., The association between increased levels of patient engagement with an internet support group and improved mental health outcomes at 6-month follow-up: Post-hoc analyses from a randomized controlled trial. Journal of Medical Internet Research, 2018. 20(7).
	10	DUPLICATE	DUPLICATE	DUPLICATE	10	352. Geramita, E.M., et al., The Association Between Increased Levels of Patient Engagement With an Internet Support Group and Improved Mental Health Outcomes at 6-Month Follow-Up: Post-Hoc Analyses From a Randomized Controlled Trial. Journal of Medical Internet Research, 2018. 20(7): p. 315-325.
	11	DUPLICATE	DUPLICATE	DUPLICATE	11	353. Geramita, E.M., et al., The Association Between Increased Levels of Patient Engagement With an Internet Support Group and Improved Mental Health Outcomes at 6-Month Follow-Up: Post-Hoc Analyses From a Randomized Controlled Trial. J Med Internet Res, 2018. 20(7): p. e10402.
	301	YES	NO	NO	284	354. Gerber, D.E., et al., Predictors and intensity of online access to electronic medical records among patients with cancer. J Oncol Pract, 2014. 10(5): p. e307-12.
	302	YES	NO	NO	285	355. Getz, K.A., Examining and Enabling the Role of Health Care Providers as Patient Engagement Facilitators in Clinical Trials. Clin Ther, 2017. 39(11): p. 2203-2213.
	21	NO	YES	NO	286	356. Ghenai, A. and Y. Mejova, Fake Cures: User-centric Modeling of Health Misinformation in Social Media. Proc. ACM Hum.-Comput. Interact., 2018. 2(CSCW): p. 1-20.
	303	YES	NO	NO	287	357. Gibson, A.N. and S. Kaplan, Place, community and information behavior: Spatially oriented information seeking zones and information source preferences. Library and Information Science Research, 2017. 39(2): p. 131-139.
	304	YES	NO	NO	288	358. Gibson, M.L., K.C. Hohmeier, and C.T. Smith, Pharmacogenomics testing in a community pharmacy: patient perceptions and willingness-to-pay. Pharmacogenomics, 2017. 18(3): p. 227-233.
	305	YES	NO	YES	28	359. Giles, D.C. and J. Newbold, Self- and other-diagnosis in user-led mental health online communities. Qualitative Health Research, 2011. 21(3): p. 419-428.
	306	YES	NO	NO	289	360. Giles, D.C. and J. Newbold, 'Is this normal?' The role of category predicates in constructing mental illness online. Journal of Computer-Mediated Communication, 2013. 18(4): p. 476-490.
	307	YES	NO	NO	290	361. Gillen, S., Reversing a brutal act. Nursing Standard, 2011. 25(41): p. 62-63.
	308	YES	NO	NO	291	362. Gimenez-Perez, G., et al., Use of communication technologies by people with type 1 diabetes in the social networking era. A chance for improvement. Prim Care Diabetes, 2016. 10(2): p. 121-8.
	309	YES	NO	NO	292	363. Gjevjon, E.R. and R. Helleso, The quality of home care nurses' documentation in new electronic patient records. J Clin Nurs, 2010. 19(1-2): p. 100-8.
	310	YES	NO	NO	293	364. Glass, K.E., et al., Shared decision making and other variables as correlates of satisfaction with health care decisions in a United States national survey. Patient Educ Couns, 2012. 88(1): p. 100-5.
	311	YES	NO	NO	294	365. Gogovor, A., et al., Support for teams, technology and patient involvement in decision-making associated with support for patient-centred care. Int J Qual Health Care, 2018.
	312	YES	NO	NO	295	366. Golbari, N.M., M.L. Porter, and A.B. Kimball, Discordance Between Patient Reported Motivations to Seek Treatment for Psoriasis Compared to Television Advertisements. J Drugs Dermatol, 2018. 17(8): p. 886-887.
	313	YES	NO	NO	296	367. Goldsmith, D., D. McDermott, and C. Safran, Improving cancer related symptom management with collaborative healthware. Stud Health Technol Inform, 2004. 107(Pt 1): p. 217-21.
	314	YES	NO	NO	297	368. Goldstein, D., The e-healthcare cybertsunami. Manag Care Q, 2000. 8(3): p. 9-14.
	315	YES	NO	NO	298	369. Gomez Martinez, M.E., et al., [Analysis of good practices for inhabitant participation in the clinical management units of the Andalusian Health Service (Spain)]. Gac Sanit, 2017. 31(2): p. 139-144.
	316	YES	NO	NO	299	370. Gonder-Frederick, L.A., et al., Psychology, technology, and diabetes management. American Psychologist, 2016. 71(7): p. 577-589.
	317	YES	NO	YES	29	371. González-González, A.I., et al., Effectiveness of a virtual intervention for primary healthcare professionals aimed at improving attitudes towards the empowerment of patients with chronic diseases: Study protocol for a cluster randomized controlled trial (e-MPODERA project). Trials, 2017. 18(1).
	318	YES	NO	NO	300	372. Goodrich, D.E., et al., Integrating an internet-mediated walking program into family medicine clinical practice: A pilot feasibility study. BMC Medical Informatics and Decision Making, 2011. 11(1).
	319	YES	NO	NO	301	373. Goonawardene, N., et al. Online health information seeking and dolescents' intention towards health self-management. 2013.
	320	YES	NO	YES	30	374. Goonawardene, N. and S.S.L. Tan. Health 2.0 enabled collaborative healthcare maintenance. 2015.
	321	YES	NO	NO	302	375. Gordon, J.S., et al., Successful participant recruitment strategies for an online smokeless tobacco cessation program. Nicotine Tob Res, 2006. 8 Suppl 1: p. S35-41.
	322	YES	NO	NO	303	376. Govender, M., et al., Clinical and Neurobiological Perspectives of Empowering Pediatric Cancer Patients Using Videogames. Games for Health Journal, 2015. 4(5): p. 362-374.
	323	YES	NO	NO	304	377. Grace, R., et al., Community volunteer support for families with young children: Protocol for the volunteer family connect randomized controlled trial. Journal of Medical Internet Research, 2018. 20(7).
	324	YES	NO	NO	305	378. Graetz, I., et al., The Digital Divide and Patient Portals: Internet Access Explained Differences in Patient Portal Use for Secure Messaging by Age, Race, and Income. Med Care, 2016. 54(8): p. 772-9.
	325	YES	NO	NO	306	379. Graffigna, G., Is a transdisciplinary theory of engagement in organized settings possible? A concept analysis of the literature on employee engagement, consumer engagement and patient engagement. Frontiers in Psychology, 2017. 8(JUL).
	326	YES	NO	NO	307	380. Graffigna, G., et al., Factors affecting patients' online health information-seeking behaviours: The role of the Patient Health Engagement (PHE) Model. Patient Educ Couns, 2017. 100(10): p. 1918-1927.
	327	YES	NO	NO	308	381. Graham, A.L., C.O. Cobb, and N.K. Cobb, The internet, social media, and health decision-making, in Handbook of Health Decision Science. 2016. p. 335-355.
	328	YES	NO	NO	309	382. Graham, A.L., et al., Development and validation of the online social support for smokers scale. Journal Of Medical Internet Research, 2011. 13(3): p. e69-e69.
	329	YES	NO	NO	310	383. Grandinetti, D., Who'd have thought it? Patients are putting their records online. Med Econ, 2000. 77(7): p. 93, 97-100, 105 passim.
	330	YES	NO	NO	311	384. Grau, I., et al., New patient interaction formulas in Spanish and Catalan: a case for forumclinic. Stud Health Technol Inform, 2009. 150: p. 349-53.
	331	YES	NO	MAYBE	11	385. Gray, J., Feeding On the Web: Online Social Support in the Breastfeeding Context. Communication Research Reports, 2013. 30(1): p. 1-11.
	332	YES	NO	NO	312	386. Gray, K. and C. Gilbert, Digital health research methods and tools: Suggestions and selected resources for researchers, in Intelligent Systems Reference Library. 2018. p. 5-34.
	333	YES	NO	NO	313	387. Green-Hamann, S., K. Campbell Eichhorn, and J.C. Sherblom, An Exploration of Why People Participate in Second Life Social Support Groups. Journal of Computer-Mediated Communication, 2011. 16(4): p. 465-491.
	334	YES	NO	NO	314	388. Greenberg, A.J., et al., Differences in Access to and Use of Electronic Personal Health Information Between Rural and Urban Residents in the United States. J Rural Health, 2018. 34 Suppl 1: p. s30-s38.
	335	YES	NO	NO	315	389. Greenhalgh, T., et al., Six 'biases' against patients and carers in evidence-based medicine. BMC Medicine, 2015. 13(1).
	336	YES	NO	NO	316	390. Gribbin, E. and D. Croaker, Long-term follow-up of paediatric anorectal anomalies and the role and efficacy of parent support groups for such conditions. Pediatric Surgery International, 2013. 29(9): p. 931-936.
	337	YES	NO	NO	317	391. Grieken, R.A., et al., Patients' perspective on self-management in the recovery from depression. Health Expectations, 2015. 18(5): p. 1339-1348.
	338	YES	NO	NO	318	392. Griffiths, F., et al., Social networks - The future for health care delivery. Social Science and Medicine, 2012. 75(12): p. 2233-2241.
	339	YES	NO	NO	319	393. Griffiths, F., et al., The Impact of Online Social Networks on Health and Health Systems: A Scoping Review and Case Studies. Policy and Internet, 2015. 7(4): p. 473-496.
	340	YES	NO	NO	320	394. Griffiths, K.M., A.L. Calear, and M. Banfield, Systematic review on Internet Support Groups (ISGs) and depression (1): Do ISGs reduce depressive symptoms? Journal Of Medical Internet Research, 2009. 11(3): p. e40-e40.
	341	YES	NO	YES	31	395. Grosberg, D., et al., Frequent surfing on social health networks is associated with increased knowledge and patient health activation. Journal of Medical Internet Research, 2016. 18(8).

## Sheet: Second Selection Process - Mayb
Second Selection process - "Maybe" Articles
		Amount of Full-Text recived (n=84)	Amount of Articles (n=113)	The Articles	Author responsible for first selection process	Amount of Articles per Author first selection process (A1=72; A2=30; A3=11)			The Articles with Full-text (n=84)	Author responsible for first selection process (A1=52; A2=22; A3=10)	Author responsible for second selection process	Amount of articles to read in detail (A1=34; A2=25; A3=25)	The article excluded basis on not following inclusion criteria (n=80)	Excluded in process of Synthesis of Results (n=1)
	1	YES	1	793. Novak, L.L., K.M. Unertl, and R.J. Holden, Realizing the potential of patient engagement: Designing IT to support health in everyday life, in Evidence-Based Health Informatics: Promoting Safety and Efficiency through Scientific Methods and Ethical Policy. 2016. p. 237-247.	Author 1	1		1	20. Aarts, J.W.M., et al., Barriers and facilitators for the implementation of an online clinical health community in addition to usual fertility care: A cross-sectional study. Journal of Medical Internet Research, 2013. 15(8).	Author 3	Author 1	1	EXCLUDED		1
	2	YES	2	800. O'Grady, L.A., H. Witteman, and C.N. Wathen, The experiential health information processing model: supporting collaborative web-based patient education, in BMC Med Inform Decis Mak. 2008: England. p. 58.	Author 1	2		2	43. Allam, A., et al., The effect of social support features and gamification on a Web-based intervention for rheumatoid arthritis patients: randomized controlled trial. Journal Of Medical Internet Research, 2015. 17(1): p. e14-e14.	Author 3	Author 1	2	YES - Included to the Systematic Review	NO	1
	3	YES	3	805. O’Kane, A.A., et al., Turning to Peers: Integrating Understanding of the Self, the Condition, and Others’ Experiences in Making Sense of Complex Chronic Conditions. Computer Supported Cooperative Work: CSCW: An International Journal, 2016. 25(6): p. 477-501.	Author 1	3		3	50. Amann, J., C. Zanini, and S. Rubinelli, What online user innovation communities can teach us about capturing the experiences of patients living with chronic health conditions. A scoping review. PLoS ONE, 2016. 11(6).	Author 3	Author 1	3	EXCLUDED		2
	4	YES	4	806. Ofili, E.O., et al., DEMOCRATIZING DISCOVERY HEALTH WITH N=Me. Trans Am Clin Climatol Assoc, 2018. 129: p. 215-234.	Author 1	4		4	55. An, Z. and C.P. Chou, Social Support for First-Time Chinese Mothers in Contexts of Provider–Recipient Relationships. Health Communication, 2016. 31(4): p. 504-512.	Author 3	Author 1	4	EXCLUDED		3
*Cost Money	1	NO	5	814. Orr, T., et al., Smartphone and Internet Preferences of Parents: Information Needs and Desired Involvement in Infant Care and Pain Management in the NICU. Adv Neonatal Care, 2017. 17(2): p. 131-138.	Author 1	5		5	97. Barak, A. and J.M. Grohol, Current and Future Trends in Internet-Supported Mental Health Interventions. Journal of Technology in Human Services, 2011. 29(3): p. 155-196.	Author 3	Author 1	5	EXCLUDED		4
	5	YES	6	817. Osei-Frimpong, K., A. Wilson, and F. Lemke, Patient co-creation activities in healthcare service delivery at the micro level: The influence of online access to healthcare information. Technological Forecasting and Social Change, 2018. 126: p. 14-27.	Author 1	6		6	136. Bletsos, K., G. Alexias, and C. Tsekeris, Towards a fourth cosmology of doctor-patient relationship: A reflection on the virtual patient community Patientslikeme. TripleC, 2013. 11(1): p. 136-144.	Author 3	Author 1	6	EXCLUDED		5
	6	YES	7	821. Ozkan, S., et al., Online Health Information Seeking in Hand and Upper Extremity Surgery. J Hand Surg Am, 2016. 41(12): p. e469-e475.	Author 1	7		7	164. Broom, A., Virtually healthy: The impact of internet use on disease experience and the doctor-patient relationship. Qualitative Health Research, 2005. 15(3): p. 325-345.	Author 3	Author 1	7	EXCLUDED		6
	7	YES	8	823. Park, A. and M. Conway, Longitudinal changes in psychological states in online health community members: Understanding the long-term effects of participating in an online depression community. Journal of Medical Internet Research, 2017. 19(3).	Author 1	8		8	202. Chen, D., et al., Enhancing online patient support through health-care knowledge in online health communities: A descriptive study. Information (Switzerland), 2018. 9(8).	Author 3	Author 1	8	EXCLUDED		7
	8	YES	9	832. Pedersen, S.S., et al., Effectiveness of a comprehensive interactive eHealth intervention on patient-reported and clinical outcomes in patients with an implantable cardioverter defibrillator [ACQUIRE-ICD trial]: study protocol of a national Danish randomised controlled trial. BMC Cardiovasc Disord, 2018. 18(1): p. 136.	Author 1	9		9	261. de Mooij, M.J.M., et al., OB Nest: Reimagining Low-Risk Prenatal Care. Mayo Clinic Proceedings, 2018. 93(4): p. 458-466.	Author 3	Author 1	9	EXCLUDED		8
	9	YES	10	835. Pemmaraju, N., et al., Social Media and Myeloproliferative Neoplasms (MPN)—Focus on Twitter and the Development of a Disease-specific Community: #MPNSM. Current Hematologic Malignancy Reports, 2015. 10(4): p. 413-420.	Author 1	10		10	385. Gray, J., Feeding On the Web: Online Social Support in the Breastfeeding Context. Communication Research Reports, 2013. 30(1): p. 1-11.	Author 3	Author 1	10	EXCLUDED		9
*Not in English	2	NO	11	837. Pereira Neto, A., et al., [The informed patient and medical knowledge: a virtual ethnography study of Facebook communities of the infirm]. Hist Cienc Saude Manguinhos, 2015. 22 Suppl: p. 1653-71.	Author 1	11		1	419. Hamon, T. and R. Gagnayre, Improving knowledge of patient skills thanks to automatic analysis of online discussions. Patient Education and Counseling, 2013. 92(2): p. 197-204.	Author 2	Author 1	11	EXCLUDED		10
	10	YES	12	843. Petrakaki, D. Producing communal health through self care: The emergence of digital patient activism. 2017.	Author 1	12		2	438. Hawkins, C.M., O.A. DeLa, and C. Hung, Social Media and the Patient Experience. J Am Coll Radiol, 2016. 13(12 Pt B): p. 1615-1621.	Author 2	Author 1	12	EXCLUDED		11
	11	YES	13	846. Petric, G., S. Atanasova, and T. Kamin, III Literates or IIliterates? Investigating the eHealth Literacy of Users of Online Health Communities. Journal of Medical Internet Research, 2017. 19(10).	Author 1	13		3	453. Hixson, J.D., et al., Patients optimizing epilepsy management via an online community: The POEM Study. Neurology, 2015. 85(2): p. 129-136.	Author 2	Author 1	13	EXCLUDED		12
	12	YES	14	847. Petric, G., S. Atanasova, and T. Kamin, Impact of Social Processes in Online Health Communities on Patient Empowerment in Relationship With the Physician: Emergence of Functional and Dysfunctional Empowerment. J Med Internet Res, 2017. 19(3): p. e74.	Author 1	14		4	464. Horter, S., et al., "I can also serve as an inspiration": A qualitative study of the TB&Me blogging experience and its role in MDRTB treatment. PLoS ONE, 2014. 9(9).	Author 2	Author 1	14	EXCLUDED		13
*Not in English	3	NO	15	850. Petrovcic, A. and G. Petric, Factors of collective psychological empowerment of active users in the online health community Med.Over.Net. Zdravstveno Varstvo, 2014. 53(2): p. 133-143.	Author 1	15		5	474. Huang, L.-C., W.-C. Liu, and S.-C.T. Chou, Howcare: a personal health cloud archive and care-partners' community, in Proceedings of the 2013 IEEE/ACM International Conference on Advances in Social Networks Analysis and Mining. 2013, ACM: Niagara, Ontario, Canada.	Author 2	Author 1	15	EXCLUDED		14
	13	YES	16	853. Phillips, S., et al., In their own words: patient navigator roles in culturally sensitive cancer care. Support Care Cancer, 2018.	Author 1	16		6	475. Huber, J., et al., The effect of an online support group on patients׳ treatment decisions for localized prostate cancer: An online survey. Urologic Oncology: Seminars and Original Investigations, 2017. 35(2): p. 37.e19-37.e28.	Author 2	Author 1	16	EXCLUDED		15
	14	YES	17	854. Pignone, M.P., et al., Comparing 3 techniques for eliciting patient values for decision making about prostate-specific antigen screening: a randomized controlled trial. JAMA Intern Med, 2013. 173(5): p. 362-8.	Author 1	17		7	476. Huber, J., et al., Face-to-face vs. online peer support groups for prostate cancer: A cross-sectional comparison study. Journal of Cancer Survivorship, 2018. 12(1).	Author 2	Author 1	17	EXCLUDED		16
*Cost money	4	NO	18	867. Price-Haywood, E.G., et al., eHealth Literacy: Patient Engagement in Identifying Strategies to Encourage Use of Patient Portals Among Older Adults. Popul Health Manag, 2017. 20(6): p. 486-494.	Author 1	18		8	485. Huh, J., R. Patel, and W. Pratt, Tackling dilemmas in supporting 'the whole person' in online patient communities, in Proceedings of the SIGCHI Conference on Human Factors in Computing Systems. 2012, ACM: Austin, Texas, USA.	Author 2	Author 1	18	EXCLUDED		17
	15	YES	19	886. Reeves, M.J., et al., Improving transitions in acute stroke patients discharged to home: the Michigan stroke transitions trial (MISTT) protocol. BMC Neurol, 2017. 17(1): p. 115.	Author 1	19		9	488. Iftikhar, R. and B. Abaalkhail, Health-seeking influence reflected by online health-related messages received on social media: Cross-sectional survey. Journal of Medical Internet Research, 2017. 19(11).	Author 2	Author 1	19	EXCLUDED		18
	16	YES	20	907. Rodham, K., C. McCabe, and D. Blake, Seeking support: an interpretative phenomenological analysis of an Internet message board for people with Complex Regional Pain Syndrome. Psychology & Health, 2009. 24(6): p. 619-634.	Author 1	20		10	490. In, et al., Design strategy for a national integrated personal health record, in Proceedings of the 8th Nordic Conference on Human-Computer Interaction: Fun, Fast, Foundational. 2014, ACM: Helsinki, Finland.	Author 2	Author 1	20	EXCLUDED		19
	17	YES	21	925. Ryan, G.S., Online social networks for patient involvement and recruitment in clinical research. Nurse Res, 2013. 21(1): p. 35-9.	Author 1	21		11	508. Johnson, F. and J. Wardle, The association between weight loss and engagement with a web-based food and exercise diary in a commercial weight loss programme: A retrospective analysis. International Journal of Behavioral Nutrition and Physical Activity, 2011. 8.	Author 2	Author 1	21	EXCLUDED		20
	5	NO	22	927. Saad, N.M., Knowledge seeking behavior in healthcare environment among Malaysian citizen. Information (Japan), 2016. 19(7B): p. 3039-3044.	Author 1	22		12	547. Kim, H., C.D. Ray, and A.M. Veluscek, Complementary Support from Facilitators and Peers for Promoting mHealth Engagement and Weight Loss. Journal of Health Communication, 2017. 22(11): p. 905-912.	Author 2	Author 1	22	EXCLUDED		21
	18	YES	23	931. Sallinen, M., M.L. Kukkurainen, and L. Peltokallio, Finally heard, believed and accepted - Peer support in the narratives of women with fibromyalgia. Patient Education and Counseling, 2011. 85(2): p. e126-e130.	Author 1	23		13	549. Kim, H.S. and S. Shyam Sundar, Can online buddies and bandwagon cues enhance user participation in online health communities? Computers in Human Behavior, 2014. 37: p. 319-333.	Author 2	Author 1	23	EXCLUDED		22
	19	YES	24	934. Samoocha, D., et al., Effectiveness of web-based interventions on patient empowerment: a systematic review and meta-analysis. J Med Internet Res, 2010. 12(2): p. e23.	Author 1	24		14	550. Kim, H.S. and S.S. Sundar, Motivating contributions to online forums: can locus of control moderate the effects of interface cues? Health Communication, 2016. 31(5): p. 583-595.	Author 2	Author 1	24	EXCLUDED		23
	20	YES	25	948. Schroeder, E.B., et al., An Innovative Approach to Informing Research: Gathering Perspectives on Diabetes Care Challenges From an Online Patient Community. Interactive Journal Of Medical Research, 2015. 4(2): p. e13-e13.	Author 1	25		15	557. Kingod, N., et al., Online Peer-to-Peer Communities in the Daily Lives of People with Chronic Illness: A Qualitative Systematic Review. Qualitative Health Research, 2017. 27(1): p. 89-99.	Author 2	Author 1	25	EXCLUDED		24
	21	YES	26	950. Schwieger, T., et al., An exploration of information exchange by adolescents and parents participating in adolescent idiopathic scoliosis online support groups. Scoliosis and Spinal Disorders, 2016. 11(1).	Author 1	26		16	571. Kostova, Z., M. Caiata-Zufferey, and P.J. Schulz, Can social support work virtually? Evaluation of rheumatoid arthritis patients' experiences with an interactive online tool. Pain Research and Management, 2015. 20(4): p. 199-209.	Author 2	Author 1	26	EXCLUDED		25
	22	YES	27	952. Scott, A.M. and J.L. Wale, Patient advocate perspectives on involvement in HTA: an international snapshot. Res Involv Engagem, 2017. 3: p. 2.	Author 1	27		17	581. Kurko, T., et al., Is nicotine replacement therapy overvalued in smoking cessation? Analysis of smokers' and quitters' communication in social media. Health Expectations, 2015. 18(6): p. 2962-2977.	Author 2	Author 1	27	EXCLUDED		26
	23	YES	28	955. Seçkin, G., Satisfaction with health status among cyber patients: Testing a mediation model of electronic coping support. Behaviour and Information Technology, 2013. 32(1): p. 91-101.	Author 1	28		18	639. Lin, T.C., et al. Exploring individuals' loyalty to online support groups from the perspective of social support. 2012.	Author 2	Author 1	28	EXCLUDED		27
*Cost money	6	NO	29	960. Sekalala, S. and B.C. Niezgoda, Global perspectives on health communication in the age of social media. Global Perspectives on Health Communication in the Age of Social Media. 2018. 1-348.	Author 1	29		19	788. Nimrod, G., The membership life cycle in online support groups. International Journal of Communication, 2012. 6(1): p. 1245-1261.	Author 2	Author 1	29	EXCLUDED		28
*Need of membership	7	NO	30	966. Shang, Y. and J. Liu. Users' continuance participation in the online peer-to-peer healthcare community: A text mining approach. 2015.	Author 1	30		20	720. Merolli, M., K. Gray, and F. Martin-Sanchez, Health outcomes and related effects of using social media in chronic disease management: A literature review and analysis of affordances. Journal of Biomedical Informatics, 2013. 46(6): p. 957-969.	Author 2	Author 1	30	EXCLUDED		29
*Cost money	8	NO	31	967. Shaw, B.R., et al., An exploratory study of predictors of participation in a computer support group for women with breast cancer. CIN - Computers Informatics Nursing, 2006. 24(1): p. 18-27.	Author 1	31		21	739. Mo, P.K.H. and N.S. Coulson, Developing a model for online support group use, empowering processes and psychosocial outcomes for individuals living with HIV/AIDS. Psychology & Health, 2012. 27(4): p. 445-459.	Author 2	Author 1	31	YES - Included to the Systematic Review	NO	2
	24	YES	32	974. Sillence, E., C. Hardy, and P. Briggs, Why don't we trust health websites that help us help each other?: an analysis of online peer-to-peer healthcare, in Proceedings of the 5th Annual ACM Web Science Conference. 2013, ACM: Paris, France.	Author 1	32		22	740. Mo, P.K.H. and N.S. Coulson, Online support group use and psychological health for individuals living with HIV/AIDS. Patient Education and Counseling, 2013. 93(3): p. 426-432.	Author 2	Author 1	32	EXCLUDED		30
	9	NO	33	987. Smedberg, A. How to combine the online community with ask the expert system in a health care site. 2007.	Author 1	33		1	1010. Stellefson, M., et al., Web 2.0 chronic disease self-management for older adults: A systematic review. Journal of Medical Internet Research, 2013. 15(2).	Author 1	Author 1	33	EXCLUDED		31
*Cost money	10	NO	34	990. Smedberg, Å., Learning conversations for people with established bad habits: A study of four health communities. International Journal of Healthcare Technology and Management, 2008. 9(2): p. 143-154.	Author 1	34		2	793. Novak, L.L., K.M. Unertl, and R.J. Holden, Realizing the potential of patient engagement: Designing IT to support health in everyday life, in Evidence-Based Health Informatics: Promoting Safety and Efficiency through Scientific Methods and Ethical Policy. 2016. p. 237-247.	Author 1	Author 3	1	EXCLUDED		32
	11	NO	35	991. Smedberg, Å. Enabling cross-usage of public health systems - A holistic approach to ask the expert systems and online communities. 2008.	Author 1	35		3	800. O'Grady, L.A., H. Witteman, and C.N. Wathen, The experiential health information processing model: supporting collaborative web-based patient education, in BMC Med Inform Decis Mak. 2008: England. p. 58.	Author 1	Author 2	1	EXCLUDED		33
	12	NO	36	992. Smedberg, A. and H. Sandmark. Multiple help online: An integrated e-health system for stress management. 2010.	Author 1	36		4	805. O’Kane, A.A., et al., Turning to Peers: Integrating Understanding of the Self, the Condition, and Others’ Experiences in Making Sense of Complex Chronic Conditions. Computer Supported Cooperative Work: CSCW: An International Journal, 2016. 25(6): p. 477-501.	Author 1	Author 2	2	EXCLUDED		34
	13	NO	37	993. Smedberg, A. and H. Sandmark, Dynamic stress management: Self-help through holistic system design, in User-Driven Healthcare: Concepts, Methodologies, Tools, and Applications. 2013. p. 1469-1486.	Author 1	37		5	806. Ofili, E.O., et al., DEMOCRATIZING DISCOVERY HEALTH WITH N=Me. Trans Am Clin Climatol Assoc, 2018. 129: p. 215-234.	Author 1	Author 2	3	EXCLUDED		35
*Cost money	14	NO	38	994. Smedberg, Å. and H. Sandmark, Dynamic stress management: Self-help through holistic system design, in E-Health Communities and Online Self-Help Groups: Applications and Usage. 2011. p. 136-154.	Author 1	38		6	817. Osei-Frimpong, K., A. Wilson, and F. Lemke, Patient co-creation activities in healthcare service delivery at the micro level: The influence of online access to healthcare information. Technological Forecasting and Social Change, 2018. 126: p. 14-27.	Author 1	Author 2	4	EXCLUDED		36
	25	YES	39	1001. Smith, S.G., et al., The association between patient activation and accessing online health information: results from a national survey of US adults. Health Expect, 2015. 18(6): p. 3262-73.	Author 1	39		7	821. Ozkan, S., et al., Online Health Information Seeking in Hand and Upper Extremity Surgery. J Hand Surg Am, 2016. 41(12): p. e469-e475.	Author 1	Author 2	5	EXCLUDED		37
	15	NO	40	1005. Speier, A.R., Brokers, consumers and the internet: how North American consumers navigate their infertility journeys. Reproductive Biomedicine Online, 2011. 23(5): p. 592-599.	Author 1	40		8	823. Park, A. and M. Conway, Longitudinal changes in psychological states in online health community members: Understanding the long-term effects of participating in an online depression community. Journal of Medical Internet Research, 2017. 19(3).	Author 1	Author 2	6	EXCLUDED		38
	26	YES	41	1007. Springer, A., et al., Online hypospadias support group data analysis. Journal of Pediatric Surgery, 2011. 46(3): p. 520-524.	Author 1	41		9	832. Pedersen, S.S., et al., Effectiveness of a comprehensive interactive eHealth intervention on patient-reported and clinical outcomes in patients with an implantable cardioverter defibrillator [ACQUIRE-ICD trial]: study protocol of a national Danish randomised controlled trial. BMC Cardiovasc Disord, 2018. 18(1): p. 136.	Author 1	Author 2	7	EXCLUDED		39
	27	YES	42	1010. Stellefson, M., et al., Web 2.0 chronic disease self-management for older adults: A systematic review. Journal of Medical Internet Research, 2013. 15(2).	Author 1	42		10	835. Pemmaraju, N., et al., Social Media and Myeloproliferative Neoplasms (MPN)—Focus on Twitter and the Development of a Disease-specific Community: #MPNSM. Current Hematologic Malignancy Reports, 2015. 10(4): p. 413-420.	Author 1	Author 2	8	EXCLUDED		40
	28	YES	43	1013. Stewart Loane, S. and C.M. Webster, Social Capital and Consumer Value Co-Created Within an Online Health Community. Journal of Nonprofit and Public Sector Marketing, 2017. 29(3): p. 317-345.	Author 1	43		11	843. Petrakaki, D. Producing communal health through self care: The emergence of digital patient activism. 2017.	Author 1	Author 2	9	EXCLUDED		41
	29	YES	44	1025. Taylor, L.A., et al., Living kidney donors and their family caregivers: Developing an evidence-based educational and social support website. Progress in Transplantation, 2012. 22(2): p. 119-128.	Author 1	44		12	846. Petric, G., S. Atanasova, and T. Kamin, III Literates or IIliterates? Investigating the eHealth Literacy of Users of Online Health Communities. Journal of Medical Internet Research, 2017. 19(10).	Author 1	Author 2	10	EXCLUDED		42
	30	YES	45	1050. Valdez, R.S. and P.F. Brennan, Exploring patients' health information communication practices with social network members as a foundation for consumer health IT design. International Journal of Medical Informatics, 2015. 84(5): p. 363-374.	Author 1	45		13	847. Petric, G., S. Atanasova, and T. Kamin, Impact of Social Processes in Online Health Communities on Patient Empowerment in Relationship With the Physician: Emergence of Functional and Dysfunctional Empowerment. J Med Internet Res, 2017. 19(3): p. e74.	Author 1	Author 2	11	EXCLUDED		43
*Cost money	16	NO	46	1053. Van Beijnum, B.J., et al., Towards delivering disease support processes for patient empowerment using mobile virtual communities. 2012. p. 158-161.	Author 1	46		14	853. Phillips, S., et al., In their own words: patient navigator roles in culturally sensitive cancer care. Support Care Cancer, 2018.	Author 1	Author 2	12	EXCLUDED		44
	31	YES	47	1056. van Bruinessen, I.R., et al., An Integrated Process and Outcome Evaluation of a Web-Based Communication Tool for Patients With Malignant Lymphoma: Randomized Controlled Trial. J Med Internet Res, 2016. 18(7): p. e206.	Author 1	47		15	854. Pignone, M.P., et al., Comparing 3 techniques for eliciting patient values for decision making about prostate-specific antigen screening: a randomized controlled trial. JAMA Intern Med, 2013. 173(5): p. 362-8.	Author 1	Author 2	13	EXCLUDED		45
	32	YES	48	1060. van der Eijk, M., et al., Patient-centeredness in PD care: Development and validation of a patient experience questionnaire. Parkinsonism and Related Disorders, 2012. 18(9): p. 1011-1016.	Author 1	48		16	886. Reeves, M.J., et al., Improving transitions in acute stroke patients discharged to home: the Michigan stroke transitions trial (MISTT) protocol. BMC Neurol, 2017. 17(1): p. 115.	Author 1	Author 2	14	EXCLUDED		46
	33	YES	49	1072. Van Oerle, S., A. Lievens, and D. Mahr, Value co-creation in online healthcare communities: The impact of patients’ reference frames on cure and care. Psychology and Marketing, 2018. 35(9): p. 629-639.	Author 1	49		17	907. Rodham, K., C. McCabe, and D. Blake, Seeking support: an interpretative phenomenological analysis of an Internet message board for people with Complex Regional Pain Syndrome. Psychology & Health, 2009. 24(6): p. 619-634.	Author 1	Author 2	15	EXCLUDED		47
	34	YES	50	1085. Vayreda, A. and C. Antaki, Social support and unsolicited advice in a bipolar disorder online forum. Qual Health Res, 2009. 19(7): p. 931-42.	Author 1	50		18	925. Ryan, G.S., Online social networks for patient involvement and recruitment in clinical research. Nurse Res, 2013. 21(1): p. 35-9.	Author 1	Author 2	16	EXCLUDED		48
*Need of membership	17	NO	51	1086. Venkatesan, S. and R. Sharman. Are expert patients popular in online patient portals? 2016.	Author 1	51		19	931. Sallinen, M., M.L. Kukkurainen, and L. Peltokallio, Finally heard, believed and accepted - Peer support in the narratives of women with fibromyalgia. Patient Education and Counseling, 2011. 85(2): p. e126-e130.	Author 1	Author 2	17	EXCLUDED		49
	35	YES	52	1087. Vennik, F.D., et al., Expert and experiential knowledge in the same place: Patients' experiences with online communities connecting patients and health professionals. Patient Education and Counseling, 2014. 95(2): p. 265-270.	Author 1	52		20	934. Samoocha, D., et al., Effectiveness of web-based interventions on patient empowerment: a systematic review and meta-analysis. J Med Internet Res, 2010. 12(2): p. e23.	Author 1	Author 2	18	EXCLUDED		50
	36	YES	53	1088. Vennik, F.D., S.A. Adams, and K. Putters, Scripting the active patient in online health communities. Journal of Assistive Technologies, 2015. 9(2): p. 86-99.	Author 1	53		21	948. Schroeder, E.B., et al., An Innovative Approach to Informing Research: Gathering Perspectives on Diabetes Care Challenges From an Online Patient Community. Interactive Journal Of Medical Research, 2015. 4(2): p. e13-e13.	Author 1	Author 2	19	EXCLUDED		51
	18	NO	54	1095. Vinod Vydiswaran, V.G., et al. User-created groups in health forums: What makes them special? 2014.	Author 1	54		22	950. Schwieger, T., et al., An exploration of information exchange by adolescents and parents participating in adolescent idiopathic scoliosis online support groups. Scoliosis and Spinal Disorders, 2016. 11(1).	Author 1	Author 2	20	EXCLUDED		52
	19	NO	55	1096. Visser, A., et al., Group medical consultations (GMCs) and tablet-based online support group sessions in the follow-up of breast cancer: A multicenter randomized controlled trial. Breast, 2018. 40: p. 181-188.	Author 1	55		23	952. Scott, A.M. and J.L. Wale, Patient advocate perspectives on involvement in HTA: an international snapshot. Res Involv Engagem, 2017. 3: p. 2.	Author 1	Author 2	21	EXCLUDED		53
	37	YES	56	1109. Walker, K.K., A Content Analysis of Cognitive and Affective Uses of Patient Support Groups for Rare and Uncommon Vascular Diseases: Comparisons of May Thurner, Thoracic Outlet, and Superior Mesenteric Artery Syndrome. Health Communication, 2015. 30(9): p. 859-871.	Author 1	56		24	955. Seçkin, G., Satisfaction with health status among cyber patients: Testing a mediation model of electronic coping support. Behaviour and Information Technology, 2013. 32(1): p. 91-101.	Author 1	Author 2	22	EXCLUDED		54
	38	YES	57	1115. Warshaw, H. and D. Edelman, Building Bridges Through Collaboration and Consensus: Expanding Awareness and Use of Peer Support and Peer Support Communities Among People With Diabetes, Caregivers, and Health Care Providers. Journal of Diabetes Science and Technology, 2018.	Author 1	57		25	974. Sillence, E., C. Hardy, and P. Briggs, Why don't we trust health websites that help us help each other?: an analysis of online peer-to-peer healthcare, in Proceedings of the 5th Annual ACM Web Science Conference. 2013, ACM: Paris, France.	Author 1	Author 2	23	EXCLUDED		55
	39	YES	58	1118. Webster, M., et al. Understanding the lived experience of adolescents with type 1 diabetes: Opportunities for design. 2015.	Author 1	58		26	1001. Smith, S.G., et al., The association between patient activation and accessing online health information: results from a national survey of US adults. Health Expect, 2015. 18(6): p. 3262-73.	Author 1	Author 2	24	EXCLUDED		56
	40	YES	59	1120. Weiss, J.B., et al., Recommendations for the design, implementation and evaluation of social support in online communities, networks, and groups. Journal of Biomedical Informatics, 2013. 46(6): p. 970-976.	Author 1	59		27	1007. Springer, A., et al., Online hypospadias support group data analysis. Journal of Pediatric Surgery, 2011. 46(3): p. 520-524.	Author 1	Author 2	25	EXCLUDED		57
	41	YES	60	1121. Weiss, J.B. and N.M. Lorenzi, Building a shared vision for an online cancer survivorship community. AMIA ... Annual Symposium Proceedings. AMIA Symposium, 2009. 2009: p. 690-694.	Author 1	60		28	1013. Stewart Loane, S. and C.M. Webster, Social Capital and Consumer Value Co-Created Within an Online Health Community. Journal of Nonprofit and Public Sector Marketing, 2017. 29(3): p. 317-345.	Author 1	Author 3	2	EXCLUDED		58
	42	YES	61	1131. White, M. and S.M. Dorman, Receiving social support online: implications for health education. Health Education Research, 2001. 16(6): p. 693-707.	Author 1	61		29	1025. Taylor, L.A., et al., Living kidney donors and their family caregivers: Developing an evidence-based educational and social support website. Progress in Transplantation, 2012. 22(2): p. 119-128.	Author 1	Author 3	3	EXCLUDED		59
	43	YES	62	1146. Wise, M., et al., Effects of using online narrative and didactic information on healthcare participation for breast cancer patients. Patient Educ Couns, 2008. 70(3): p. 348-56.	Author 1	62		30	1050. Valdez, R.S. and P.F. Brennan, Exploring patients' health information communication practices with social network members as a foundation for consumer health IT design. International Journal of Medical Informatics, 2015. 84(5): p. 363-374.	Author 1	Author 3	4	EXCLUDED		60
	44	YES	63	1152. Wu, B., Patient continued use of online health care communities: Web mining of patient-doctor communication. Journal of Medical Internet Research, 2018. 20(4).	Author 1	63		31	1056. van Bruinessen, I.R., et al., An Integrated Process and Outcome Evaluation of a Web-Based Communication Tool for Patients With Malignant Lymphoma: Randomized Controlled Trial. J Med Internet Res, 2016. 18(7): p. e206.	Author 1	Author 3	5	EXCLUDED		61
	45	YES	64	1157. Yang, Y. and O. Asan, Designing Patient-facing Health Information Technologies for the Outpatient Settings: A Literature Review. J Innov Health Inform, 2016. 23(1): p. 185.	Author 1	64		32	1060. van der Eijk, M., et al., Patient-centeredness in PD care: Development and validation of a patient experience questionnaire. Parkinsonism and Related Disorders, 2012. 18(9): p. 1011-1016.	Author 1	Author 3	6	YES - Included to the Systematic Review	YES	62	1
	46	YES	65	1158. Yang, Y., X. Zhang, and P.K.C. Lee, Improving the effectiveness of online healthcare platforms: An empirical study with multi-period patient-doctor consultation data. International Journal of Production Economics, 2019. 207: p. 70-80.	Author 1	65		33	1072. Van Oerle, S., A. Lievens, and D. Mahr, Value co-creation in online healthcare communities: The impact of patients’ reference frames on cure and care. Psychology and Marketing, 2018. 35(9): p. 629-639.	Author 1	Author 3	7	EXCLUDED		63
	47	YES	66	1159. Yardley, L., et al., Understanding and Promoting Effective Engagement With Digital Behavior Change Interventions. American Journal of Preventive Medicine, 2016. 51(5): p. 833-842.	Author 1	66		34	1085. Vayreda, A. and C. Antaki, Social support and unsolicited advice in a bipolar disorder online forum. Qual Health Res, 2009. 19(7): p. 931-42.	Author 1	Author 3	8	EXCLUDED		64
	48	YES	67	1164. Yoo, W., et al., Predicting changes in giving and receiving emotional support within a smartphone-based alcoholism support group. Computers in Human Behavior, 2018. 78: p. 261-272.	Author 1	67		35	1087. Vennik, F.D., et al., Expert and experiential knowledge in the same place: Patients' experiences with online communities connecting patients and health professionals. Patient Education and Counseling, 2014. 95(2): p. 265-270.	Author 1	Author 3	9	EXCLUDED		65
	49	YES	68	1170. Zhang, J., Supporting Information Needs of Transitional Phases in Diabetes Management Through Online Health Communities, in Companion of the 2017 ACM Conference on Computer Supported Cooperative Work and Social Computing. 2017, ACM: Portland, Oregon, USA.	Author 1	68		36	1088. Vennik, F.D., S.A. Adams, and K. Putters, Scripting the active patient in online health communities. Journal of Assistive Technologies, 2015. 9(2): p. 86-99.	Author 1	Author 3	10	EXCLUDED		66
	50	YES	69	1176. Zhang, X., et al., Knowledge sharing motivations in online health communities: A comparative study of health professionals and normal users. Computers in Human Behavior, 2017. 75: p. 797-810.	Author 1	69		37	1109. Walker, K.K., A Content Analysis of Cognitive and Affective Uses of Patient Support Groups for Rare and Uncommon Vascular Diseases: Comparisons of May Thurner, Thoracic Outlet, and Superior Mesenteric Artery Syndrome. Health Communication, 2015. 30(9): p. 859-871.	Author 1	Author 3	11	EXCLUDED		67
	51	YES	70	1178. Zhang, Y., Y. Sun, and Y. Kim, The influence of individual differences on consumer's selection of online sources for health information. Computers in Human Behavior, 2017. 67: p. 303-312.	Author 1	70		38	1115. Warshaw, H. and D. Edelman, Building Bridges Through Collaboration and Consensus: Expanding Awareness and Use of Peer Support and Peer Support Communities Among People With Diabetes, Caregivers, and Health Care Providers. Journal of Diabetes Science and Technology, 2018.	Author 1	Author 3	12	EXCLUDED		68
*Cost money	20	NO	71	1181. Zhao, T. and R. Du, Why people are willing to provide social support in online health communities: Evidence from social exchange perspective. 2018. p. 119-129.	Author 1	71		39	1118. Webster, M., et al. Understanding the lived experience of adolescents with type 1 diabetes: Opportunities for design. 2015.	Author 1	Author 3	13	EXCLUDED		69
*Read only online	52	YES	72	1186. Zoppis, I., et al. Distributed Heuristics for Optimizing Cohesive Groups: A Support for Clinical Patient Engagement in Social Network Analysis. 2018.	Author 1	72		40	1120. Weiss, J.B., et al., Recommendations for the design, implementation and evaluation of social support in online communities, networks, and groups. Journal of Biomedical Informatics, 2013. 46(6): p. 970-976.	Author 1	Author 3	14	EXCLUDED		70
*Cost money	21	NO	73	403. Gupta, T. and L. Schapira, Online communities as sources of peer support for people living with cancer: A commentary. Journal of Oncology Practice, 2018. 14(12): p. 725-730.	Author 2	1		41	1121. Weiss, J.B. and N.M. Lorenzi, Building a shared vision for an online cancer survivorship community. AMIA ... Annual Symposium Proceedings. AMIA Symposium, 2009. 2009: p. 690-694.	Author 1	Author 3	15	EXCLUDED		71
	53	YES	74	419. Hamon, T. and R. Gagnayre, Improving knowledge of patient skills thanks to automatic analysis of online discussions. Patient Education and Counseling, 2013. 92(2): p. 197-204.	Author 2	2		42	1131. White, M. and S.M. Dorman, Receiving social support online: implications for health education. Health Education Research, 2001. 16(6): p. 693-707.	Author 1	Author 3	16	EXCLUDED		72
	22	NO	75	430. Hartley, S.L., et al., Management of sleep disorders: The value of an internet forum. Medecine du Sommeil, 2015. 12(3): p. 123-129.	Author 2	3		43	1146. Wise, M., et al., Effects of using online narrative and didactic information on healthcare participation for breast cancer patients. Patient Educ Couns, 2008. 70(3): p. 348-56.	Author 1	Author 3	17	EXCLUDED		73
	54	YES	76	438. Hawkins, C.M., O.A. DeLa, and C. Hung, Social Media and the Patient Experience. J Am Coll Radiol, 2016. 13(12 Pt B): p. 1615-1621.	Author 2	4		44	1152. Wu, B., Patient continued use of online health care communities: Web mining of patient-doctor communication. Journal of Medical Internet Research, 2018. 20(4).	Author 1	Author 3	18	EXCLUDED		74
	23	NO	77	450. Himes, B.E. and E.R. Weitzman, Innovations in health information technologies for chronic pulmonary diseases. Respiratory Research, 2016. 17: p. 38-38.	Author 2	5		45	1157. Yang, Y. and O. Asan, Designing Patient-facing Health Information Technologies for the Outpatient Settings: A Literature Review. J Innov Health Inform, 2016. 23(1): p. 185.	Author 1	Author 3	19	EXCLUDED		75
	55	YES	78	453. Hixson, J.D., et al., Patients optimizing epilepsy management via an online community: The POEM Study. Neurology, 2015. 85(2): p. 129-136.	Author 2	6		46	1158. Yang, Y., X. Zhang, and P.K.C. Lee, Improving the effectiveness of online healthcare platforms: An empirical study with multi-period patient-doctor consultation data. International Journal of Production Economics, 2019. 207: p. 70-80.	Author 1	Author 3	20	EXCLUDED		76
	56	YES	79	464. Horter, S., et al., "I can also serve as an inspiration": A qualitative study of the TB&Me blogging experience and its role in MDRTB treatment. PLoS ONE, 2014. 9(9).	Author 2	7		47	1159. Yardley, L., et al., Understanding and Promoting Effective Engagement With Digital Behavior Change Interventions. American Journal of Preventive Medicine, 2016. 51(5): p. 833-842.	Author 1	Author 3	21	EXCLUDED		77
*Cost money	24	NO	80	470. Hsi-Jui Wu, C. and T.B. Phun, The antecedents of intention to use Facebook: The case of female foreign spouses' community in Taiwan. International Journal of Web Based Communities, 2017. 13(3): p. 379-399.	Author 2	8		48	1164. Yoo, W., et al., Predicting changes in giving and receiving emotional support within a smartphone-based alcoholism support group. Computers in Human Behavior, 2018. 78: p. 261-272.	Author 1	Author 3	22	EXCLUDED		78
	57	YES	81	474. Huang, L.-C., W.-C. Liu, and S.-C.T. Chou, Howcare: a personal health cloud archive and care-partners' community, in Proceedings of the 2013 IEEE/ACM International Conference on Advances in Social Networks Analysis and Mining. 2013, ACM: Niagara, Ontario, Canada.	Author 2	9		49	1170. Zhang, J., Supporting Information Needs of Transitional Phases in Diabetes Management Through Online Health Communities, in Companion of the 2017 ACM Conference on Computer Supported Cooperative Work and Social Computing. 2017, ACM: Portland, Oregon, USA.	Author 1	Author 3	23	EXCLUDED		79
	58	YES	82	475. Huber, J., et al., The effect of an online support group on patients׳ treatment decisions for localized prostate cancer: An online survey. Urologic Oncology: Seminars and Original Investigations, 2017. 35(2): p. 37.e19-37.e28.	Author 2	10		50	1176. Zhang, X., et al., Knowledge sharing motivations in online health communities: A comparative study of health professionals and normal users. Computers in Human Behavior, 2017. 75: p. 797-810.	Author 1	Author 3	24	EXCLUDED		80
	59	YES	83	476. Huber, J., et al., Face-to-face vs. online peer support groups for prostate cancer: A cross-sectional comparison study. Journal of Cancer Survivorship, 2018. 12(1).	Author 2	11		51	1178. Zhang, Y., Y. Sun, and Y. Kim, The influence of individual differences on consumer's selection of online sources for health information. Computers in Human Behavior, 2017. 67: p. 303-312.	Author 1	Author 3	25	EXCLUDED		81
	60	YES	84	485. Huh, J., R. Patel, and W. Pratt, Tackling dilemmas in supporting 'the whole person' in online patient communities, in Proceedings of the SIGCHI Conference on Human Factors in Computing Systems. 2012, ACM: Austin, Texas, USA.	Author 2	12		52	1186. Zoppis, I., et al. Distributed Heuristics for Optimizing Cohesive Groups: A Support for Clinical Patient Engagement in Social Network Analysis. 2018.	Author 1	Author 1	34	EXCLUDED		82
	25	NO	85	487. Hutchinson, T.L., Authentic Caring Occasions for Patients in Hairy Cell Leukemia Clinical Trials. Clinical Journal of Oncology Nursing, 2015. 19(2): p. E41-6.	Author 2	13
	61	YES	86	488. Iftikhar, R. and B. Abaalkhail, Health-seeking influence reflected by online health-related messages received on social media: Cross-sectional survey. Journal of Medical Internet Research, 2017. 19(11).	Author 2	14
	62	YES	87	490. In, et al., Design strategy for a national integrated personal health record, in Proceedings of the 8th Nordic Conference on Human-Computer Interaction: Fun, Fast, Foundational. 2014, ACM: Helsinki, Finland.	Author 2	15
	63	YES	88	508. Johnson, F. and J. Wardle, The association between weight loss and engagement with a web-based food and exercise diary in a commercial weight loss programme: A retrospective analysis. International Journal of Behavioral Nutrition and Physical Activity, 2011. 8.	Author 2	16
*Cost money	26	NO	89	521. Kallinikos, J. and N. Tempini, Patient data as medical facts: Social media practices as a foundation for medical knowledge creation. Information Systems Research, 2014. 25(4): p. 817-833.	Author 2	17
	64	YES	90	547. Kim, H., C.D. Ray, and A.M. Veluscek, Complementary Support from Facilitators and Peers for Promoting mHealth Engagement and Weight Loss. Journal of Health Communication, 2017. 22(11): p. 905-912.	Author 2	18
	65	YES	91	549. Kim, H.S. and S. Shyam Sundar, Can online buddies and bandwagon cues enhance user participation in online health communities? Computers in Human Behavior, 2014. 37: p. 319-333.	Author 2	19
	66	YES	92	550. Kim, H.S. and S.S. Sundar, Motivating contributions to online forums: can locus of control moderate the effects of interface cues? Health Communication, 2016. 31(5): p. 583-595.	Author 2	20
	67	YES	93	557. Kingod, N., et al., Online Peer-to-Peer Communities in the Daily Lives of People with Chronic Illness: A Qualitative Systematic Review. Qualitative Health Research, 2017. 27(1): p. 89-99.	Author 2	21
	68	YES	94	571. Kostova, Z., M. Caiata-Zufferey, and P.J. Schulz, Can social support work virtually? Evaluation of rheumatoid arthritis patients' experiences with an interactive online tool. Pain Research and Management, 2015. 20(4): p. 199-209.	Author 2	22
	69	YES	95	581. Kurko, T., et al., Is nicotine replacement therapy overvalued in smoking cessation? Analysis of smokers' and quitters' communication in social media. Health Expectations, 2015. 18(6): p. 2962-2977.	Author 2	23
	27	NO	96	638. Lin, K. and J. Finkelstein. Patient empowerment in online support group for temporomandibular disorder. 2017.	Author 2	24
	70	YES	97	639. Lin, T.C., et al. Exploring individuals' loyalty to online support groups from the perspective of social support. 2012.	Author 2	25
*Need of membership	28	NO	98	646. Liu, N. and H.C. Chan. A social identity perspective on participation in virtual healthcare communities. 2011.	Author 2	26
	71	YES	99	720. Merolli, M., K. Gray, and F. Martin-Sanchez, Health outcomes and related effects of using social media in chronic disease management: A literature review and analysis of affordances. Journal of Biomedical Informatics, 2013. 46(6): p. 957-969.	Author 2	27
	72	YES	100	739. Mo, P.K.H. and N.S. Coulson, Developing a model for online support group use, empowering processes and psychosocial outcomes for individuals living with HIV/AIDS. Psychology & Health, 2012. 27(4): p. 445-459.	Author 2	28
	73	YES	101	740. Mo, P.K.H. and N.S. Coulson, Online support group use and psychological health for individuals living with HIV/AIDS. Patient Education and Counseling, 2013. 93(3): p. 426-432.	Author 2	29
	74	YES	102	788. Nimrod, G., The membership life cycle in online support groups. International Journal of Communication, 2012. 6(1): p. 1245-1261.	Author 2	30
	75	YES	103	20. Aarts, J.W.M., et al., Barriers and facilitators for the implementation of an online clinical health community in addition to usual fertility care: A cross-sectional study. Journal of Medical Internet Research, 2013. 15(8).	Author 3	1
	76	YES	104	43. Allam, A., et al., The effect of social support features and gamification on a Web-based intervention for rheumatoid arthritis patients: randomized controlled trial. Journal Of Medical Internet Research, 2015. 17(1): p. e14-e14.	Author 3	2
	77	YES	105	50. Amann, J., C. Zanini, and S. Rubinelli, What online user innovation communities can teach us about capturing the experiences of patients living with chronic health conditions. A scoping review. PLoS ONE, 2016. 11(6).	Author 3	3
	78	YES	106	55. An, Z. and C.P. Chou, Social Support for First-Time Chinese Mothers in Contexts of Provider–Recipient Relationships. Health Communication, 2016. 31(4): p. 504-512.	Author 3	4
	79	YES	107	97. Barak, A. and J.M. Grohol, Current and Future Trends in Internet-Supported Mental Health Interventions. Journal of Technology in Human Services, 2011. 29(3): p. 155-196.	Author 3	5
	80	YES	108	136. Bletsos, K., G. Alexias, and C. Tsekeris, Towards a fourth cosmology of doctor-patient relationship: A reflection on the virtual patient community Patientslikeme. TripleC, 2013. 11(1): p. 136-144.	Author 3	6
*Cost money	29	NO	109	140. Boat, A., et al., Reaching Parents Through an Online Community. Journal of Neurosurgical Anesthesiology, 2019. 31(1): p. 122-124.	Author 3	7
	81	YES	110	164. Broom, A., Virtually healthy: The impact of internet use on disease experience and the doctor-patient relationship. Qualitative Health Research, 2005. 15(3): p. 325-345.	Author 3	8
	82	YES	111	202. Chen, D., et al., Enhancing online patient support through health-care knowledge in online health communities: A descriptive study. Information (Switzerland), 2018. 9(8).	Author 3	9
	83	YES	112	261. de Mooij, M.J.M., et al., OB Nest: Reimagining Low-Risk Prenatal Care. Mayo Clinic Proceedings, 2018. 93(4): p. 458-466.	Author 3	10
	84	YES	113	385. Gray, J., Feeding On the Web: Online Social Support in the Breastfeeding Context. Communication Research Reports, 2013. 30(1): p. 1-11.	Author 3	11

## Sheet: Second Selection process - Yes 
Second Selection process - "YES" Articles
		Amount of Full-Text recived (n=104)	Amount of Articles (n=110)	The Articles	Author responsible for first selection process	Amount of Articles per Author first selection process (A1=49; A2=30; A3=31)			The Articles with Full-text (n=104)	Author responsible for first selection process (A1=46; A2=29; A3=29)	Author responsible for second selection process	Amount of articles to read in detail (A1=29; A2=36; A3=39)	The article excluded basis on not following inclusion criteria (n=65)	Excluded in process of Synthesis of Results (n=4)	Excluded basis on duplicate (n=3)
	1	YES	1	808. Oh, H.J., et al., Facebooking for health: An examination into the solicitation and effects of health-related social support on social networking sites. Computers in Human Behavior, 2013. 29(5): p. 2072-2080.	Author 1	1		1	808. Oh, H.J., et al., Facebooking for health: An examination into the solicitation and effects of health-related social support on social networking sites. Computers in Human Behavior, 2013. 29(5): p. 2072-2080.	Author 1	Author 3	1	EXCLUDED		1
	2	YES	2	809. Oh, H.J. and B. Lee, The Effect of Computer-Mediated Social Support in Online Communities on Patient Empowerment and Doctor–Patient Communication. Health Communication, 2012. 27(1): p. 30-41.	Author 1	2		2	809. Oh, H.J. and B. Lee, The Effect of Computer-Mediated Social Support in Online Communities on Patient Empowerment and Doctor–Patient Communication. Health Communication, 2012. 27(1): p. 30-41.	Author 1	Author 3	2	YES - Included to the Systematic Review	NO	1
	3	YES	3	839. Permwonguswa, S., et al. Empowerment and knowledge sharing in health infomediary: Empirical evidence from reconstructive surgery patients. 2017.	Author 1	3		3	839. Permwonguswa, S., et al. Empowerment and knowledge sharing in health infomediary: Empirical evidence from reconstructive surgery patients. 2017.	Author 1	Author 3	3	EXCLUDED		2
	4	YES	4	851. Petrovčič, A. and G. Petrič, Differences in intrapersonal and interactional empowerment between lurkers and posters in health-related online support communities. Computers in Human Behavior, 2014. 34: p. 39-48.	Author 1	4		4	851. Petrovčič, A. and G. Petrič, Differences in intrapersonal and interactional empowerment between lurkers and posters in health-related online support communities. Computers in Human Behavior, 2014. 34: p. 39-48.	Author 1	Author 3	4	YES - Included to the Systematic Review	NO	2
	5	YES	5	863. Pousti, H., C. Urquhart, and H. Linger, Exploring the role of social media in chronic care management. 2014. p. 163-185.	Author 1	5		5	863. Pousti, H., C. Urquhart, and H. Linger, Exploring the role of social media in chronic care management. 2014. p. 163-185.	Author 1	Author 3	5	YES - Included to the Systematic Review	NO	3
	6	YES	6	865. Prescott, J. and L. Mackie, "You Sort of Go Down a Rabbit Hole...You're Just Going to Keep on Searching": A Qualitative Study of Searching Online for Pregnancy-Related Information During Pregnancy. J Med Internet Res, 2017. 19(6): p. e194.	Author 1	6		6	865. Prescott, J. and L. Mackie, "You Sort of Go Down a Rabbit Hole...You're Just Going to Keep on Searching": A Qualitative Study of Searching Online for Pregnancy-Related Information During Pregnancy. J Med Internet Res, 2017. 19(6): p. e194.	Author 1	Author 3	6	EXCLUDED		3
	7	YES	7	871. Rada, R., Patient data access and online sleep apnea communities. Telemedicine Journal And E-Health: The Official Journal Of The American Telemedicine Association, 2011. 17(3): p. 226-230.	Author 1	7		7	871. Rada, R., Patient data access and online sleep apnea communities. Telemedicine Journal And E-Health: The Official Journal Of The American Telemedicine Association, 2011. 17(3): p. 226-230.	Author 1	Author 3	7	EXCLUDED		4
	8	YES	8	873. Radin, P., "To me, it's my life": Medical communication, trust, and activism in cyberspace. Social Science and Medicine, 2006. 62(3): p. 591-601.	Author 1	8		8	873. Radin, P., "To me, it's my life": Medical communication, trust, and activism in cyberspace. Social Science and Medicine, 2006. 62(3): p. 591-601.	Author 1	Author 3	8	EXCLUDED		5
	9	YES	9	887. Reeves, P.M., Coping in cyberspace: the impact of Internet use on the ability of HIV-positive individuals to deal with their illness. J Health Commun, 2000. 5 Suppl: p. 47-59.	Author 1	9		9	887. Reeves, P.M., Coping in cyberspace: the impact of Internet use on the ability of HIV-positive individuals to deal with their illness. J Health Commun, 2000. 5 Suppl: p. 47-59.	Author 1	Author 3	9	YES - Included to the Systematic Review	NO	4
	10	YES	10	890. Reifegerste, D., K. Wasgien, and L.M. Hagen, Online social support for obese adults: Exploring the role of forum activity. International Journal of Medical Informatics, 2017. 101: p. 1-8.	Author 1	10		10	890. Reifegerste, D., K. Wasgien, and L.M. Hagen, Online social support for obese adults: Exploring the role of forum activity. International Journal of Medical Informatics, 2017. 101: p. 1-8.	Author 1	Author 3	10	EXCLUDED		6
	11	YES	11	900. Robillard, J.M., The Online Environment: A Key Variable in the Ethical Response to Complementary and Alternative Medicine for Alzheimer's Disease. Journal of Alzheimer's Disease, 2016. 51(1): p. 11-13.	Author 1	11		11	900. Robillard, J.M., The Online Environment: A Key Variable in the Ethical Response to Complementary and Alternative Medicine for Alzheimer's Disease. Journal of Alzheimer's Disease, 2016. 51(1): p. 11-13.	Author 1	Author 3	11	EXCLUDED		7
	12	YES	12	917. Rubenstein, E.L., Crowdsourcing health literacy: the case of an online community, in Proceedings of the 76th ASIS&T Annual Meeting: Beyond the Cloud: Rethinking Information Boundaries. 2013, American Society for Information Science: Montreal, Quebec, Canada.	Author 1	12		12	917. Rubenstein, E.L., Crowdsourcing health literacy: the case of an online community, in Proceedings of the 76th ASIS&T Annual Meeting: Beyond the Cloud: Rethinking Information Boundaries. 2013, American Society for Information Science: Montreal, Quebec, Canada.	Author 1	Author 3	12	YES - Included to the Systematic Review	YES	8	1
	13	YES	13	918. Rubenstein, E.L., Rituals of introduction and revolving roles: Socialization in an online breast cancer community. Library and Information Science Research, 2015. 37(4): p. 353-362.	Author 1	13		13	918. Rubenstein, E.L., Rituals of introduction and revolving roles: Socialization in an online breast cancer community. Library and Information Science Research, 2015. 37(4): p. 353-362.	Author 1	Author 3	13	YES - Included to the Systematic Review	NO	5
	14	YES	14	935. Santana, S., et al., Informed citizen and empowered citizen in health: Results from an European survey. BMC Family Practice, 2011. 12.	Author 1	14		14	935. Santana, S., et al., Informed citizen and empowered citizen in health: Results from an European survey. BMC Family Practice, 2011. 12.	Author 1	Author 3	14	YES - Included to the Systematic Review	NO	6
	15	YES	15	941. Scalzi, L.V., et al., Improvement of medication adherence in adolescents and young adults with SLE using web-based education with and without a social media intervention, a pilot study. Pediatric Rheumatology, 2018. 16(1).	Author 1	15		15	941. Scalzi, L.V., et al., Improvement of medication adherence in adolescents and young adults with SLE using web-based education with and without a social media intervention, a pilot study. Pediatric Rheumatology, 2018. 16(1).	Author 1	Author 3	15	EXCLUDED		9
	16	YES	16	949. Schulz, P.J., et al., Coping with chronic lower back pain: Designing and testing the online tool ONESELF. Journal of Computer-Mediated Communication, 2010. 15(4): p. 625-645.	Author 1	16		16	949. Schulz, P.J., et al., Coping with chronic lower back pain: Designing and testing the online tool ONESELF. Journal of Computer-Mediated Communication, 2010. 15(4): p. 625-645.	Author 1	Author 3	16	EXCLUDED		10
	17	YES	17	954. Seçkin, G., Informational and decisional empowerment in online health support communities: Initial psychometric validation of the Cyber Info-Decisional Empowerment Scale (CIDES) and preliminary data from administration of the scale. Supportive Care in Cancer, 2011. 19(12): p. 2057-2061.	Author 1	17		17	954. Seçkin, G., Informational and decisional empowerment in online health support communities: Initial psychometric validation of the Cyber Info-Decisional Empowerment Scale (CIDES) and preliminary data from administration of the scale. Supportive Care in Cancer, 2011. 19(12): p. 2057-2061.	Author 1	Author 3	17	YES - Included to the Systematic Review	NO	7
	18	YES	18	956. Seçkin, G., Using Hierarchical Multivariate Analysis to Examine Interactions Between Alternative Appraisals of Cancer and Virtual Health Support Among Middle-Aged and Older Internet Users: Predicting Positive Self-Reappraisal After Cancer. Research on Aging, 2013. 35(6): p. 688-709.	Author 1	18		18	956. Seçkin, G., Using Hierarchical Multivariate Analysis to Examine Interactions Between Alternative Appraisals of Cancer and Virtual Health Support Among Middle-Aged and Older Internet Users: Predicting Positive Self-Reappraisal After Cancer. Research on Aging, 2013. 35(6): p. 688-709.	Author 1	Author 3	18	YES - Included to the Systematic Review	NO	8
	19	YES	19	957. Seçkin, G. and G. Seçkin, Informational and decisional empowerment in online health support communities: initial psychometric validation of the Cyber Info-Decisional Empowerment Scale (CIDES) and preliminary data from administration of the scale. Supportive Care in Cancer, 2011. 19(12): p. 2057-2061.	Author 1	19		19	957. Seçkin, G. and G. Seçkin, Informational and decisional empowerment in online health support communities: initial psychometric validation of the Cyber Info-Decisional Empowerment Scale (CIDES) and preliminary data from administration of the scale. Supportive Care in Cancer, 2011. 19(12): p. 2057-2061.	Author 1	Author 3	19	EXCLUDED	*Duplicate	11	1
	20	YES	20	973. Sillence, E. and L. Bussey, Changing hospitals, choosing chemotherapy and deciding you've made the right choice: Understanding the role of online support groups in different health decision-making activities. Patient Education and Counseling, 2017. 100(5): p. 994-999.	Author 1	20		20	973. Sillence, E. and L. Bussey, Changing hospitals, choosing chemotherapy and deciding you've made the right choice: Understanding the role of online support groups in different health decision-making activities. Patient Education and Counseling, 2017. 100(5): p. 994-999.	Author 1	Author 3	20	EXCLUDED		12
	21	YES	21	975. Sillence, E., et al., How do people with asthma use Internet sites containing patient experiences? Patient Education and Counseling, 2013. 93(3): p. 439-443.	Author 1	21		21	975. Sillence, E., et al., How do people with asthma use Internet sites containing patient experiences? Patient Education and Counseling, 2013. 93(3): p. 439-443.	Author 1	Author 3	21	EXCLUDED		13
	22	YES	22	977. Sillence, E., et al., Modeling patient engagement in peer-to-peer healthcare, in Proceedings of the 23rd International Conference on World Wide Web. 2014, ACM: Seoul, Korea.	Author 1	22		22	977. Sillence, E., et al., Modeling patient engagement in peer-to-peer healthcare, in Proceedings of the 23rd International Conference on World Wide Web. 2014, ACM: Seoul, Korea.	Author 1	Author 3	22	EXCLUDED		14
	23	YES	23	982. Sinclair, J.M.A., S.E. Chambers, and C.C. Manson, Internet Support for Dealing with Problematic Alcohol Use: A Survey of the Soberistas Online Community. Alcohol & Alcoholism, 2017. 52(2): p. 220-226.	Author 1	23		23	982. Sinclair, J.M.A., S.E. Chambers, and C.C. Manson, Internet Support for Dealing with Problematic Alcohol Use: A Survey of the Soberistas Online Community. Alcohol & Alcoholism, 2017. 52(2): p. 220-226.	Author 1	Author 3	23	EXCLUDED		15
	1	NO	24	985. Slaughter, L., A. Tjora, and A.G. Sandaunet, Technology-enhanced health communities: Research on the use of social computing applications by both the sick and the well, in Social Computing and Virtual Communities. 2009. p. 91-120.	Author 1	24		24	986. Smailhodzic, E., et al., Social media use in healthcare: A systematic review of effects on patients and on their relationship with healthcare professionals. BMC Health Services Research, 2016. 16(1).	Author 1	Author 3	24	EXCLUDED		16
	24	YES	25	986. Smailhodzic, E., et al., Social media use in healthcare: A systematic review of effects on patients and on their relationship with healthcare professionals. BMC Health Services Research, 2016. 16(1).	Author 1	25		25	988. Smedberg, A., E-health communities for learning healthy habits: How to consider quality and usability, in E-Health Systems Quality and Reliability: Models and Standards. 2010. p. 204-219.	Author 1	Author 2	1	EXCLUDED		17
	25	YES	26	988. Smedberg, A., E-health communities for learning healthy habits: How to consider quality and usability, in E-Health Systems Quality and Reliability: Models and Standards. 2010. p. 204-219.	Author 1	26		26	989. Smedberg, A., E-health communities for learning healthy habits: How to consider quality and usability, in User-Driven Healthcare: Concepts, Methodologies, Tools, and Applications. 2013. p. 310-325.	Author 1	Author 2	2	EXCLUDED		18
	26	YES	27	989. Smedberg, A., E-health communities for learning healthy habits: How to consider quality and usability, in User-Driven Healthcare: Concepts, Methodologies, Tools, and Applications. 2013. p. 310-325.	Author 1	27		27	1052. Valle, C.G. and D.F. Tate, Engagement of young adult cancer survivors within a Facebook-based physical activity intervention. Transl Behav Med, 2017. 7(4): p. 667-679.	Author 1	Author 2	3	EXCLUDED		19
	27	YES	28	1052. Valle, C.G. and D.F. Tate, Engagement of young adult cancer survivors within a Facebook-based physical activity intervention. Transl Behav Med, 2017. 7(4): p. 667-679.	Author 1	28		28	1054. Van Berkel, J.J., M.S. Lambooij, and I. Hegger, Empowerment of patients in online discussions about medicine use Clinical decision-making, knowledge support systems, and theory. BMC Medical Informatics and Decision Making, 2015. 15(1).	Author 1	Author 2	4	EXCLUDED		20
	28	YES	29	1054. Van Berkel, J.J., M.S. Lambooij, and I. Hegger, Empowerment of patients in online discussions about medicine use Clinical decision-making, knowledge support systems, and theory. BMC Medical Informatics and Decision Making, 2015. 15(1).	Author 1	29		29	1059. Van Der Eijk, M., et al., Using online health communities to deliver patient-centered care to people with chronic conditions. Journal of Medical Internet Research, 2013. 15(6).	Author 1	Author 2	5	EXCLUDED		21
	29	YES	30	1059. Van Der Eijk, M., et al., Using online health communities to deliver patient-centered care to people with chronic conditions. Journal of Medical Internet Research, 2013. 15(6).	Author 1	30		30	1076. van Uden-Kraan, C.F., et al., Self-reported differences in empowerment between lurkers and posters in online patient support groups. Journal of medical Internet research, 2008. 10(2).	Author 1	Author 2	6	YES - Included to the Systematic Review	NO	9
	30	YES	31	1076. van Uden-Kraan, C.F., et al., Self-reported differences in empowerment between lurkers and posters in online patient support groups. Journal of medical Internet research, 2008. 10(2).	Author 1	31		31	1077. van Uden-Kraan, C.F., et al., Participation in online patient support groups endorses patients' empowerment. Patient Educ Couns, 2009. 74(1): p. 61-9.	Author 1	Author 2	7	YES - Included to the Systematic Review	NO	10
	31	YES	32	1077. van Uden-Kraan, C.F., et al., Participation in online patient support groups endorses patients' empowerment. Patient Educ Couns, 2009. 74(1): p. 61-9.	Author 1	32		32	1080. van Uden-Kraan, C.F., et al., Self-reported differences in empowerment between lurkers and posters in online patient support groups. Journal Of Medical Internet Research, 2008. 10(2): p. e18-e18.	Author 1	Author 2	8	EXCLUDED	*Duplicate	22	2
	32	YES	33	1080. van Uden-Kraan, C.F., et al., Self-reported differences in empowerment between lurkers and posters in online patient support groups. Journal Of Medical Internet Research, 2008. 10(2): p. e18-e18.	Author 1	33		33	1081. van Uden-Kraan, C.F., et al., Participation in online patient support groups endorses patients' empowerment. Patient Education and Counseling, 2009. 74(1): p. 61-69.	Author 1	Author 2	9	EXCLUDED	*Duplicate	23	3
	33	YES	34	1081. van Uden-Kraan, C.F., et al., Participation in online patient support groups endorses patients' empowerment. Patient Education and Counseling, 2009. 74(1): p. 61-69.	Author 1	34		34	1097. Visser, L.M., et al., Do online communities change power processes in healthcare? Using case studies to examine the use of online health communities by patients with Parkinson's disease. BMJ Open, 2016. 6(11): p. e012110.	Author 1	Author 2	10	EXCLUDED		24
	2	NO	35	1090. Vilhauer, R.P., Perceived benefits of online support groups for women with metastatic breast cancer. Women & Health, 2009. 49(5): p. 381-404.	Author 1	35		35	1111. Wang, X., K. Zhao, and N. Street, Analyzing and Predicting User Participations in Online Health Communities: A Social Support Perspective. Journal Of Medical Internet Research, 2017. 19(4): p. e130-e130.	Author 1	Author 2	11	EXCLUDED		25
	34	YES	36	1097. Visser, L.M., et al., Do online communities change power processes in healthcare? Using case studies to examine the use of online health communities by patients with Parkinson's disease. BMJ Open, 2016. 6(11): p. e012110.	Author 1	36		36	1122. Weitzman, E.R., et al., Participatory surveillance of hypoglycemia and harms in an online social network. JAMA Intern Med, 2013. 173(5): p. 345-51.	Author 1	Author 2	12	EXCLUDED		26
	35	YES	37	1111. Wang, X., K. Zhao, and N. Street, Analyzing and Predicting User Participations in Online Health Communities: A Social Support Perspective. Journal Of Medical Internet Research, 2017. 19(4): p. e130-e130.	Author 1	37		37	1126. Wentzer, H.S. and A. Bygholm, Narratives of empowerment and compliance: studies of communication in online patient support groups. International Journal Of Medical Informatics, 2013. 82(12): p. e386-e394.	Author 1	Author 2	13	YES - Included to the Systematic Review	NO	11
	36	YES	38	1122. Weitzman, E.R., et al., Participatory surveillance of hypoglycemia and harms in an online social network. JAMA Intern Med, 2013. 173(5): p. 345-51.	Author 1	38		38	1129. Weymann, N., et al., Effectiveness of a Web-based tailored interactive health communication application for patients with type 2 diabetes or chronic low back pain: randomized controlled trial. J Med Internet Res, 2015. 17(3): p. e53.	Author 1	Author 2	14	EXCLUDED		27
	3	NO	39	1124. Wentzer, H. and A. Bygholm. Compliance or patient empowerment in online communities: Reformation of health care services? 2010.	Author 1	39		39	1133. Wicks, P., et al., Perceived benefits of sharing health data between people with epilepsy on an online platform. Epilepsy & Behavior, 2012. 23(1): p. 16-23.	Author 1	Author 2	15	YES - Included to the Systematic Review	NO	12
	37	YES	40	1126. Wentzer, H.S. and A. Bygholm, Narratives of empowerment and compliance: studies of communication in online patient support groups. International Journal Of Medical Informatics, 2013. 82(12): p. e386-e394.	Author 1	40		40	1135. Wicks, P., et al., Scaling PatientsLikeMe via a "Generalized Platform" for Members with Chronic Illness: Web-Based Survey Study of Benefits Arising. J Med Internet Res, 2018. 20(5): p. e175.	Author 1	Author 2	16	EXCLUDED		28
	38	YES	41	1129. Weymann, N., et al., Effectiveness of a Web-based tailored interactive health communication application for patients with type 2 diabetes or chronic low back pain: randomized controlled trial. J Med Internet Res, 2015. 17(3): p. e53.	Author 1	41		41	1160. Ye, Y., The Role of Illness Factors and Patient Satisfaction in Using Online Health Support Groups. Health Communication, 2014. 29(4): p. 355-363.	Author 1	Author 2	17	YES - Included to the Systematic Review	YES	29	2
	39	YES	42	1133. Wicks, P., et al., Perceived benefits of sharing health data between people with epilepsy on an online platform. Epilepsy & Behavior, 2012. 23(1): p. 16-23.	Author 1	42		42	1171. Zhang, R., J. Eschler, and M. Reddy, Online Support Groups for Depression in China: Culturally Shaped Interactions and Motivations. Computer Supported Cooperative Work: CSCW: An International Journal, 2018. 27(3-6): p. 327-354.	Author 1	Author 2	18	YES - Included to the Systematic Review	NO	13
	40	YES	43	1135. Wicks, P., et al., Scaling PatientsLikeMe via a "Generalized Platform" for Members with Chronic Illness: Web-Based Survey Study of Benefits Arising. J Med Internet Res, 2018. 20(5): p. e175.	Author 1	43		43	1172. Zhang, S., et al., Online cancer communities as informatics intervention for social support: Conceptualization, characterization, and impact. Journal of the American Medical Informatics Association, 2017. 24(2): p. 451-459.	Author 1	Author 2	19	EXCLUDED		30
	41	YES	44	1160. Ye, Y., The Role of Illness Factors and Patient Satisfaction in Using Online Health Support Groups. Health Communication, 2014. 29(4): p. 355-363.	Author 1	44		44	1179. Zhao, J., T. Wang, and X. Fan, Patient value co-creation in online health communities: Social identity effects on customer knowledge contributions and membership continuance intentions in online health communities. Journal of Service Management, 2015. 26(1): p. 72-96.	Author 1	Author 2	20	EXCLUDED		31
	42	YES	45	1171. Zhang, R., J. Eschler, and M. Reddy, Online Support Groups for Depression in China: Culturally Shaped Interactions and Motivations. Computer Supported Cooperative Work: CSCW: An International Journal, 2018. 27(3-6): p. 327-354.	Author 1	45		45	1183. Zheng, Q., T. Yao, and X. Fan, Improving customer well-being through two-way online social support. Journal of Service Theory and Practice, 2016. 26(2): p. 179-202.	Author 1	Author 2	21	EXCLUDED		32
	43	YES	46	1172. Zhang, S., et al., Online cancer communities as informatics intervention for social support: Conceptualization, characterization, and impact. Journal of the American Medical Informatics Association, 2017. 24(2): p. 451-459.	Author 1	46		46	1187. Zoppis, I., et al. Optimizing social interaction a computational approach to support patient engagement. 2018.	Author 1	Author 2	22	EXCLUDED		33
	44	YES	47	1179. Zhao, J., T. Wang, and X. Fan, Patient value co-creation in online health communities: Social identity effects on customer knowledge contributions and membership continuance intentions in online health communities. Journal of Service Management, 2015. 26(1): p. 72-96.	Author 1	47		1	17. Aardoom, J.J., et al., Internet and patient empowerment in individuals with symptoms of an eating disorder: A cross-sectional investigation of a pro-recovery focused e-community. Eating Behaviors, 2014. 15(3): p. 350-356.	Author 3	Author 2	23	YES - Included to the Systematic Review	NO	14
	45	YES	48	1183. Zheng, Q., T. Yao, and X. Fan, Improving customer well-being through two-way online social support. Journal of Service Theory and Practice, 2016. 26(2): p. 179-202.	Author 1	48		2	36. Aiello, C.P. and D.V. Ferrari, Teleaudiology: Efficacy assessment of an online social network as a support tool for parents of children candidates for cochlear implant. CODAS, 2015. 27(5): p. 411-418.	Author 3	Author 2	24	EXCLUDED		34
	46	YES	49	1187. Zoppis, I., et al. Optimizing social interaction a computational approach to support patient engagement. 2018.	Author 1	49		3	54. Ammari, T. and S. Schoenebeck, Networked Empowerment on Facebook Groups for Parents of Children with Special Needs, in Proceedings of the 33rd Annual ACM Conference on Human Factors in Computing Systems. 2015, ACM: Seoul, Republic of Korea.	Author 3	Author 2	25	YES - Included to the Systematic Review	NO	15
	47	YES	50	17. Aardoom, J.J., et al., Internet and patient empowerment in individuals with symptoms of an eating disorder: A cross-sectional investigation of a pro-recovery focused e-community. Eating Behaviors, 2014. 15(3): p. 350-356.	Author 3	1		4	66. Angouri, J. and T. Sanderson, 'You'll find lots of help here' unpacking the function of an online Rheumatoid Arthritis (RA) forum. Language and Communication, 2016. 46: p. 1-13.	Author 3	Author 2	26	EXCLUDED		35
	48	YES	51	36. Aiello, C.P. and D.V. Ferrari, Teleaudiology: Efficacy assessment of an online social network as a support tool for parents of children candidates for cochlear implant. CODAS, 2015. 27(5): p. 411-418.	Author 3	2		5	73. Armstrong, N., N. Koteyko, and J. Powell, 'Oh dear, should I really be saying that on here?': Issues of identity and authority in an online diabetes community. Health (United Kingdom), 2012. 16(4): p. 347-365.	Author 3	Author 2	27	EXCLUDED		36
	49	YES	52	54. Ammari, T. and S. Schoenebeck, Networked Empowerment on Facebook Groups for Parents of Children with Special Needs, in Proceedings of the 33rd Annual ACM Conference on Human Factors in Computing Systems. 2015, ACM: Seoul, Republic of Korea.	Author 3	3		6	100. Bartlett, Y.K. and N.S. Coulson, An investigation into the empowerment effects of using online support groups and how this affects health professional/patient communication. Patient Education and Counseling, 2011. 83(1): p. 113-119.	Author 3	Author 2	28	YES - Included to the Systematic Review	NO	16
	50	YES	53	66. Angouri, J. and T. Sanderson, 'You'll find lots of help here' unpacking the function of an online Rheumatoid Arthritis (RA) forum. Language and Communication, 2016. 46: p. 1-13.	Author 3	4		7	105. Batenburg, A. and E. Das, Emotional approach coping and the effects of online peer-led support group participation among patients with breast cancer: A longitudinal study. Journal of Medical Internet Research, 2014. 16(11).	Author 3	Author 2	29	YES - Included to the Systematic Review	NO	17
	51	YES	54	73. Armstrong, N., N. Koteyko, and J. Powell, 'Oh dear, should I really be saying that on here?': Issues of identity and authority in an online diabetes community. Health (United Kingdom), 2012. 16(4): p. 347-365.	Author 3	5		8	106. Batenburg, A. and E. Das, Emotional coping differences among breast cancer patients from an online support group: A cross-sectional study. Journal of Medical Internet Research, 2014. 16(2).	Author 3	Author 2	30	EXCLUDED		37
	4	NO	55	78. Audrain-Pontevia, A.-F. and L. Menvielle, Do online health communities enhance patient–physician relationship? An assessment of the impact of social support and patient empowerment. Health Services Management Research, 2018. 31(3): p. 154-162.	Author 3	6		9	107. Batenburg, A. and E. Das, Virtual Support Communities and Psychological Well-Being: The Role of Optimistic and Pessimistic Social Comparison Strategies. Journal of Computer-Mediated Communication, 2015. 20(6): p. 585-600.	Author 3	Author 2	31	YES - Included to the Systematic Review	NO	18
	52	YES	56	100. Bartlett, Y.K. and N.S. Coulson, An investigation into the empowerment effects of using online support groups and how this affects health professional/patient communication. Patient Education and Counseling, 2011. 83(1): p. 113-119.	Author 3	7		10	126. Bertelsen, P., A.M. Kanstrup, and S. Olsson, Patient Perspectives on Patient Participation - Results from a Workshop with a Patient Council in a General Practice. 2015. p. 72-77.	Author 3	Author 2	32	EXCLUDED		38
	53	YES	57	105. Batenburg, A. and E. Das, Emotional approach coping and the effects of online peer-led support group participation among patients with breast cancer: A longitudinal study. Journal of Medical Internet Research, 2014. 16(11).	Author 3	8		11	141. Bond, C.S., M. Merolli, and O.H. Ahmed, Patient Empowerment Through Social Media, in Participatory Health through Social Media. 2016. p. 10-26.	Author 3	Author 2	33	EXCLUDED		39
	54	YES	58	106. Batenburg, A. and E. Das, Emotional coping differences among breast cancer patients from an online support group: A cross-sectional study. Journal of Medical Internet Research, 2014. 16(2).	Author 3	9		12	152. Brady, E., J. Segar, and C. Sanders, Accessing support and empowerment online: The experiences of individuals with diabetes. Health Expectations, 2017. 20(5): p. 1088-1095.	Author 3	Author 2	34	YES - Included to the Systematic Review	NO	19
	55	YES	59	107. Batenburg, A. and E. Das, Virtual Support Communities and Psychological Well-Being: The Role of Optimistic and Pessimistic Social Comparison Strategies. Journal of Computer-Mediated Communication, 2015. 20(6): p. 585-600.	Author 3	10		13	158. Brighton, L.J., et al., Taking patient and public involvement online: qualitative evaluation of an online forum for palliative care and rehabilitation research. Res Involv Engagem, 2018. 4: p. 14.	Author 3	Author 2	35	YES - Included to the Systematic Review	NO	20
	56	YES	60	126. Bertelsen, P., A.M. Kanstrup, and S. Olsson, Patient Perspectives on Patient Participation - Results from a Workshop with a Patient Council in a General Practice. 2015. p. 72-77.	Author 3	11		14	174. Bullinger, A.C., et al., Open innovation in health care: Analysis of an open health platform. Health Policy, 2012. 105(2-3): p. 165-175.	Author 3	Author 2	36	EXCLUDED		40
	57	YES	61	141. Bond, C.S., M. Merolli, and O.H. Ahmed, Patient Empowerment Through Social Media, in Participatory Health through Social Media. 2016. p. 10-26.	Author 3	12		15	218. Clingan, S.A., Going online: The role of web-based initiatives in health information technology. J Med Pract Manage, 2011. 26(4): p. 225-7.	Author 3	Author 1	1	EXCLUDED		41
	58	YES	62	152. Brady, E., J. Segar, and C. Sanders, Accessing support and empowerment online: The experiences of individuals with diabetes. Health Expectations, 2017. 20(5): p. 1088-1095.	Author 3	13		16	235. Coulson, N.S. and R.L. Shaw, Nurturing health-related online support groups: Exploring the experiences of patient moderators. Computers in Human Behavior, 2013. 29(4): p. 1695-1701.	Author 3	Author 1	2	YES - Included to the Systematic Review	NO	21
	59	YES	63	158. Brighton, L.J., et al., Taking patient and public involvement online: qualitative evaluation of an online forum for palliative care and rehabilitation research. Res Involv Engagem, 2018. 4: p. 14.	Author 3	14		17	294. Edoh, T., et al. Impact of Internet on diseases awareness and patient empowerment - A study in Benin (West Africa). 2017.	Author 3	Author 1	3	EXCLUDED		42
	60	YES	64	174. Bullinger, A.C., et al., Open innovation in health care: Analysis of an open health platform. Health Policy, 2012. 105(2-3): p. 165-175.	Author 3	15		18	297. Ekberg, J., et al., Web 2.0 systems supporting childhood chronic disease management: Design guidelines based on information behaviour and social learning theories. Journal of Medical Systems, 2010. 34(2): p. 107-117.	Author 3	Author 1	4	EXCLUDED		43
	5	NO	65	188. Campbell, K.A., N.S. Coulson, and H. Buchanan, Empowering processes within prostate cancer online support groups. International Journal of Web Based Communities, 2013. 9(1): p. 51-66.	Author 3	16		19	307. Evans, M., L. Donelle, and L. Hume-Loveland, Social support and online postpartum depression discussion groups: A content analysis. Patient Education and Counseling, 2012. 87(3): p. 405-410.	Author 3	Author 1	5	EXCLUDED		44
	61	YES	66	218. Clingan, S.A., Going online: The role of web-based initiatives in health information technology. J Med Pract Manage, 2011. 26(4): p. 225-7.	Author 3	17		20	314. Fernandes, L.D., C. Calado, and C.A.S. Araujo, Social networks and health practices: influence of a diabetes online community on adherence to treatment. Ciencia & Saude Coletiva, 2018. 23(10): p. 3357-3368.	Author 3	Author 1	6	YES - Included to the Systematic Review	NO	22
	62	YES	67	235. Coulson, N.S. and R.L. Shaw, Nurturing health-related online support groups: Exploring the experiences of patient moderators. Computers in Human Behavior, 2013. 29(4): p. 1695-1701.	Author 3	18		21	328. Foster, D., ‘Keep complaining til someone listens’: Exchanges of tacit healthcare knowledge in online illness communities. Social Science and Medicine, 2016. 166: p. 25-32.	Author 3	Author 1	7	EXCLUDED		45
	63	YES	68	294. Edoh, T., et al. Impact of Internet on diseases awareness and patient empowerment - A study in Benin (West Africa). 2017.	Author 3	19		22	331. Fox, N.J. and K.J. Ward, Pharma in the bedroom... and the kitchen.... The pharmaceuticalisation of daily life. Sociology of Health and Illness, 2008. 30(6): p. 856-868.	Author 3	Author 1	8	EXCLUDED		46
	64	YES	69	297. Ekberg, J., et al., Web 2.0 systems supporting childhood chronic disease management: Design guidelines based on information behaviour and social learning theories. Journal of Medical Systems, 2010. 34(2): p. 107-117.	Author 3	20		23	341. Fumagalli, L.P., et al., Patient Empowerment and its neighbours: Clarifying the boundaries and their mutual relationships. Health Policy, 2015. 119(3): p. 384-394.	Author 3	Author 1	9	EXCLUDED		47
	65	YES	70	307. Evans, M., L. Donelle, and L. Hume-Loveland, Social support and online postpartum depression discussion groups: A content analysis. Patient Education and Counseling, 2012. 87(3): p. 405-410.	Author 3	21		24	346. Gammon, D., et al., Shifting Practices Toward Recovery-Oriented Care Through an E-Recovery Portal in Community Mental Health Care: A Mixed-Methods Exploratory Study. Journal of Medical Internet Research, 2017. 19(5).	Author 3	Author 1	10	YES - Included to the Systematic Review	NO	23
	66	YES	71	314. Fernandes, L.D., C. Calado, and C.A.S. Araujo, Social networks and health practices: influence of a diabetes online community on adherence to treatment. Ciencia & Saude Coletiva, 2018. 23(10): p. 3357-3368.	Author 3	22		25	351. Geramita, E.M., et al., The association between increased levels of patient engagement with an internet support group and improved mental health outcomes at 6-month follow-up: Post-hoc analyses from a randomized controlled trial. Journal of Medical Internet Research, 2018. 20(7).	Author 3	Author 1	11	YES - Included to the Systematic Review	NO	24
	67	YES	72	328. Foster, D., ‘Keep complaining til someone listens’: Exchanges of tacit healthcare knowledge in online illness communities. Social Science and Medicine, 2016. 166: p. 25-32.	Author 3	23		26	359. Giles, D.C. and J. Newbold, Self- and other-diagnosis in user-led mental health online communities. Qualitative Health Research, 2011. 21(3): p. 419-428.	Author 3	Author 1	12	EXCLUDED		48
*Can only be read online	68	YES	73	331. Fox, N.J. and K.J. Ward, Pharma in the bedroom... and the kitchen.... The pharmaceuticalisation of daily life. Sociology of Health and Illness, 2008. 30(6): p. 856-868.	Author 3	24		27	371. González-González, A.I., et al., Effectiveness of a virtual intervention for primary healthcare professionals aimed at improving attitudes towards the empowerment of patients with chronic diseases: Study protocol for a cluster randomized controlled trial (e-MPODERA project). Trials, 2017. 18(1).	Author 3	Author 1	13	EXCLUDED		49
	69	YES	74	341. Fumagalli, L.P., et al., Patient Empowerment and its neighbours: Clarifying the boundaries and their mutual relationships. Health Policy, 2015. 119(3): p. 384-394.	Author 3	25		28	374. Goonawardene, N. and S.S.L. Tan. Health 2.0 enabled collaborative healthcare maintenance. 2015.	Author 3	Author 1	14	EXCLUDED		50
	70	YES	75	346. Gammon, D., et al., Shifting Practices Toward Recovery-Oriented Care Through an E-Recovery Portal in Community Mental Health Care: A Mixed-Methods Exploratory Study. Journal of Medical Internet Research, 2017. 19(5).	Author 3	26		29	395. Grosberg, D., et al., Frequent surfing on social health networks is associated with increased knowledge and patient health activation. Journal of Medical Internet Research, 2016. 18(8).	Author 3	Author 1	15	YES - Included to the Systematic Review	NO	25
	71	YES	76	351. Geramita, E.M., et al., The association between increased levels of patient engagement with an internet support group and improved mental health outcomes at 6-month follow-up: Post-hoc analyses from a randomized controlled trial. Journal of Medical Internet Research, 2018. 20(7).	Author 3	27		1	398. Gui, X., et al., Investigating Support Seeking from Peers for Pregnancy in Online Health Communities. Proc. ACM Hum.-Comput. Interact., 2017. 1(CSCW): p. 1-19.	Author 2	Author 1	16	EXCLUDED		51
	72	YES	77	359. Giles, D.C. and J. Newbold, Self- and other-diagnosis in user-led mental health online communities. Qualitative Health Research, 2011. 21(3): p. 419-428.	Author 3	28		2	405. Hacker, J., N. Wickramasinghe, and C. Durst, Can health 2.0 address critical healthcare challenges? Insights from the case of how online social networks can assist in combatting the obesity epidemic. Australasian Journal of Information Systems, 2017. 21.	Author 2	Author 1	17	EXCLUDED		52
	73	YES	78	371. González-González, A.I., et al., Effectiveness of a virtual intervention for primary healthcare professionals aimed at improving attitudes towards the empowerment of patients with chronic diseases: Study protocol for a cluster randomized controlled trial (e-MPODERA project). Trials, 2017. 18(1).	Author 3	29		3	413. Haldar, S., et al., Opportunities and Design Considerations for Peer Support in a Hospital Setting, in Proceedings of the 2017 CHI Conference on Human Factors in Computing Systems. 2017, ACM: Denver, Colorado, USA.	Author 2	Author 1	18	EXCLUDED		53
	74	YES	79	374. Goonawardene, N. and S.S.L. Tan. Health 2.0 enabled collaborative healthcare maintenance. 2015.	Author 3	30		4	426. Harkin, L.J., et al., Navigating cancer using online communities: a grounded theory of survivor and family experiences. Journal of Cancer Survivorship, 2017. 11(6): p. 658-669.	Author 2	Author 1	19	YES - Included to the Systematic Review	NO	26
	75	YES	80	395. Grosberg, D., et al., Frequent surfing on social health networks is associated with increased knowledge and patient health activation. Journal of Medical Internet Research, 2016. 18(8).	Author 3	31		5	449. Hilliard, M.E., et al., The emerging diabetes online community. Current Diabetes Reviews, 2015. 11(4): p. 261-272.	Author 2	Author 1	20	EXCLUDED		54
	76	YES	81	398. Gui, X., et al., Investigating Support Seeking from Peers for Pregnancy in Online Health Communities. Proc. ACM Hum.-Comput. Interact., 2017. 1(CSCW): p. 1-19.	Author 2	1		6	460. Hong, Y., N.C. Peña-Purcell, and M.G. Ory, Outcomes of online support and resources for cancer survivors: A systematic literature review. Patient Education and Counseling, 2012. 86(3): p. 288-296.	Author 2	Author 1	21	EXCLUDED		55
	77	YES	82	405. Hacker, J., N. Wickramasinghe, and C. Durst, Can health 2.0 address critical healthcare challenges? Insights from the case of how online social networks can assist in combatting the obesity epidemic. Australasian Journal of Information Systems, 2017. 21.	Author 2	2		7	461. Hoogenbosch, B., et al., Use and the users of a patient portal: Cross-sectional study. Journal of Medical Internet Research, 2018. 20(9).	Author 2	Author 1	22	EXCLUDED		56
	78	YES	83	413. Haldar, S., et al., Opportunities and Design Considerations for Peer Support in a Hospital Setting, in Proceedings of the 2017 CHI Conference on Human Factors in Computing Systems. 2017, ACM: Denver, Colorado, USA.	Author 2	3		8	472. Hu, X., et al., The prepared patient: Information seeking of online support group members before their medical appointments. Journal of Health Communication, 2012. 17(8): p. 960-978.	Author 2	Author 1	23	EXCLUDED		57
	79	YES	84	426. Harkin, L.J., et al., Navigating cancer using online communities: a grounded theory of survivor and family experiences. Journal of Cancer Survivorship, 2017. 11(6): p. 658-669.	Author 2	4		9	480. Huh, J., Clinical Questions in Online Health Communities: The Case of "See your doctor" Threads, in Proceedings of the 18th ACM Conference on Computer Supported Cooperative Work & Social Computing. 2015, ACM: Vancouver, BC, Canada.	Author 2	Author 1	24	EXCLUDED		58
	80	YES	85	449. Hilliard, M.E., et al., The emerging diabetes online community. Current Diabetes Reviews, 2015. 11(4): p. 261-272.	Author 2	5		10	481. Huh, J. and M.S. Ackerman, Collaborative help in chronic disease management: supporting individualized problems, in Proceedings of the ACM 2012 conference on Computer Supported Cooperative Work. 2012, ACM: Seattle, Washington, USA.	Author 2	Author 1	25	EXCLUDED		59
	6	NO	86	458. Holtz, B., A. Smock, and D. Reyes-Gastelum, Connected motherhood: Social support for moms and moms-to-be on Facebook. Telemedicine and e-Health, 2015. 21(5): p. 415-421.	Author 2	6		11	502. Jiang, S., The role of social media use in improving cancer survivors' emotional well-being: a moderated mediation study. Journal of Cancer Survivorship, 2017. 11(3): p. 386-392.	Author 2	Author 1	26	EXCLUDED		60
	81	YES	87	460. Hong, Y., N.C. Peña-Purcell, and M.G. Ory, Outcomes of online support and resources for cancer survivors: A systematic literature review. Patient Education and Counseling, 2012. 86(3): p. 288-296.	Author 2	7		12	509. Johnston, A.C., et al., Online health communities An assessment of the influence of participation on patient empowerment outcomes. Information Technology & People, 2013. 26(2): p. 213-235.	Author 2	Author 1	27	YES - Included to the Systematic Review	NO	27
	82	YES	88	461. Hoogenbosch, B., et al., Use and the users of a patient portal: Cross-sectional study. Journal of Medical Internet Research, 2018. 20(9).	Author 2	8		13	517. Kaal, S.E.J., et al., Online support community for adolescents and young adults (AYAs) with cancer: User statistics, evaluation, and content analysis. Patient Preference and Adherence, 2018. 12: p. 2615-2622.	Author 2	Author 1	28	EXCLUDED		61
	83	YES	89	472. Hu, X., et al., The prepared patient: Information seeking of online support group members before their medical appointments. Journal of Health Communication, 2012. 17(8): p. 960-978.	Author 2	9		14	523. Kantor, D., J.R. Bright, and J. Burtchell, Perspectives from the Patient and the Healthcare Professional in Multiple Sclerosis: Social Media and Patient Education. Neurology and Therapy, 2018. 7(1): p. 23-36.	Author 2	Author 1	29	EXCLUDED		62
	84	YES	90	480. Huh, J., Clinical Questions in Online Health Communities: The Case of "See your doctor" Threads, in Proceedings of the 18th ACM Conference on Computer Supported Cooperative Work & Social Computing. 2015, ACM: Vancouver, BC, Canada.	Author 2	10		15	525. Kaplan, K., et al., Internet peer support for individuals with psychiatric disabilities: A randomized controlled trial. Social Science and Medicine, 2011. 72(1): p. 54-62.	Author 2	Author 3	25	YES - Included to the Systematic Review	NO	28
	85	YES	91	481. Huh, J. and M.S. Ackerman, Collaborative help in chronic disease management: supporting individualized problems, in Proceedings of the ACM 2012 conference on Computer Supported Cooperative Work. 2012, ACM: Seattle, Washington, USA.	Author 2	11		16	540. Kendal, S., et al., How a moderated online discussion forum facilitates support for young people with eating disorders. Health Expectations, 2017. 20(1): p. 98-111.	Author 2	Author 3	26	EXCLUDED		63
	86	YES	92	502. Jiang, S., The role of social media use in improving cancer survivors' emotional well-being: a moderated mediation study. Journal of Cancer Survivorship, 2017. 11(3): p. 386-392.	Author 2	12		17	542. Kenen, R.H., et al., Peer-support in coping with medical uncertainty: Discussion of oophorectomy and hormone replacement therapy on a web-based message board. Psycho-Oncology, 2007. 16(8): p. 763-771.	Author 2	Author 3	27	EXCLUDED		64
	87	YES	93	509. Johnston, A.C., et al., Online health communities An assessment of the influence of participation on patient empowerment outcomes. Information Technology & People, 2013. 26(2): p. 213-235.	Author 2	13		18	556. Kingod, N., The tinkering m-patient: Co-constructing knowledge on how to live with type 1 diabetes through Facebook searching and sharing and offline tinkering with self-care. Health (United Kingdom), 2018.	Author 2	Author 3	28	EXCLUDED		65
	88	YES	94	517. Kaal, S.E.J., et al., Online support community for adolescents and young adults (AYAs) with cancer: User statistics, evaluation, and content analysis. Patient Preference and Adherence, 2018. 12: p. 2615-2622.	Author 2	14		19	558. Kirk, S. and L. Milnes, An exploration of how young people and parents use online support in the context of living with cystic fibrosis. Health Expectations, 2016. 19(2): p. 309-321.	Author 2	Author 3	29	EXCLUDED		66
	89	YES	95	523. Kantor, D., J.R. Bright, and J. Burtchell, Perspectives from the Patient and the Healthcare Professional in Multiple Sclerosis: Social Media and Patient Education. Neurology and Therapy, 2018. 7(1): p. 23-36.	Author 2	15		20	589. Lamas, E., et al., The Meaning of Patient Empowerment in the Digital Age: The Role of Online Patient-Communities. Studies In Health Technology And Informatics, 2017. 244: p. 43-47.	Author 2	Author 3	30	YES - Included to the Systematic Review	YES	67	3
	90	YES	96	525. Kaplan, K., et al., Internet peer support for individuals with psychiatric disabilities: A randomized controlled trial. Social Science and Medicine, 2011. 72(1): p. 54-62.	Author 2	16		21	592. Lamas, E., et al., Lay Crowd-Sourced Expertise (LCE) and Its Influence on the New Role of Patients: Ethical and Societal Issues. Studies In Health Technology And Informatics, 2016. 228: p. 80-84.	Author 2	Author 3	31	EXCLUDED		68
	91	YES	97	540. Kendal, S., et al., How a moderated online discussion forum facilitates support for young people with eating disorders. Health Expectations, 2017. 20(1): p. 98-111.	Author 2	17		22	642. Litchman, M.L., L.S. Edelman, and G.W. Donaldson, Effect of Diabetes Online Community Engagement on Health Indicators: Cross-Sectional Study. JMIR Diabetes, 2018. 3(2): p. e8-e8.	Author 2	Author 3	32	YES - Included to the Systematic Review	NO	29
	92	YES	98	542. Kenen, R.H., et al., Peer-support in coping with medical uncertainty: Discussion of oophorectomy and hormone replacement therapy on a web-based message board. Psycho-Oncology, 2007. 16(8): p. 763-771.	Author 2	18		23	643. Litchman, M.L., E. Rothwell, and L.S. Edelman, The diabetes online community: Older adults supporting self-care through peer health. Patient Education And Counseling, 2018. 101(3): p. 518-523.	Author 2	Author 3	33	YES - Included to the Systematic Review	NO	30
	93	YES	99	556. Kingod, N., The tinkering m-patient: Co-constructing knowledge on how to live with type 1 diabetes through Facebook searching and sharing and offline tinkering with self-care. Health (United Kingdom), 2018.	Author 2	19		24	655. Love, B., et al., Exploring psychosocial support online: A content analysis of messages in an adolescent and young adult cancer community. Cyberpsychology, Behavior, and Social Networking, 2012. 15(10): p. 555-559.	Author 2	Author 3	34	EXCLUDED		69
	94	YES	100	558. Kirk, S. and L. Milnes, An exploration of how young people and parents use online support in the context of living with cystic fibrosis. Health Expectations, 2016. 19(2): p. 309-321.	Author 2	20		25	675. Malik, S.H. and N.S. Coulson, Coming to terms with permanent involuntary childlessness: A phenomenological analysis of bulletin board postings. Europe's Journal of Psychology, 2013. 9(1): p. 77-92.	Author 2	Author 3	35	EXCLUDED		70
	95	YES	101	589. Lamas, E., et al., The Meaning of Patient Empowerment in the Digital Age: The Role of Online Patient-Communities. Studies In Health Technology And Informatics, 2017. 244: p. 43-47.	Author 2	21		26	712. Mejias, N.J., C.J. Gill, and C.N. Shpigelman, Influence of a support group for young women with disabilities on sense of belonging. Journal of Counseling Psychology, 2014. 61(2): p. 208-220.	Author 2	Author 3	36	EXCLUDED		71
	96	YES	102	592. Lamas, E., et al., Lay Crowd-Sourced Expertise (LCE) and Its Influence on the New Role of Patients: Ethical and Societal Issues. Studies In Health Technology And Informatics, 2016. 228: p. 80-84.	Author 2	22		27	741. Mo, P.K.H. and N.S. Coulson, Are online support groups always beneficial? A qualitative exploration of the empowering and disempowering processes of participation within HIV/AIDS-related online support groups. International Journal of Nursing Studies, 2014. 51(7): p. 983-993.	Author 2	Author 3	37	YES - Included to the Systematic Review	NO	31
	97	YES	103	642. Litchman, M.L., L.S. Edelman, and G.W. Donaldson, Effect of Diabetes Online Community Engagement on Health Indicators: Cross-Sectional Study. JMIR Diabetes, 2018. 3(2): p. e8-e8.	Author 2	23		28	765. Nakikj, D. and L. Mamykina. A park or a highway: Overcoming tensions in designing for socio-emotional and informational needs in online health communities. 2017.	Author 2	Author 3	38	EXCLUDED		72
	98	YES	104	643. Litchman, M.L., E. Rothwell, and L.S. Edelman, The diabetes online community: Older adults supporting self-care through peer health. Patient Education And Counseling, 2018. 101(3): p. 518-523.	Author 2	24		29	775. Naslund, J.A., et al., The future of mental health care: Peer-To-peer support and social media. Epidemiology and Psychiatric Sciences, 2016. 25(2): p. 113-122.	Author 2	Author 3	39	YES - Included to the Systematic Review	YES	73	4
	99	YES	105	655. Love, B., et al., Exploring psychosocial support online: A content analysis of messages in an adolescent and young adult cancer community. Cyberpsychology, Behavior, and Social Networking, 2012. 15(10): p. 555-559.	Author 2	25
	100	YES	106	675. Malik, S.H. and N.S. Coulson, Coming to terms with permanent involuntary childlessness: A phenomenological analysis of bulletin board postings. Europe's Journal of Psychology, 2013. 9(1): p. 77-92.	Author 2	26
	101	YES	107	712. Mejias, N.J., C.J. Gill, and C.N. Shpigelman, Influence of a support group for young women with disabilities on sense of belonging. Journal of Counseling Psychology, 2014. 61(2): p. 208-220.	Author 2	27
	102	YES	108	741. Mo, P.K.H. and N.S. Coulson, Are online support groups always beneficial? A qualitative exploration of the empowering and disempowering processes of participation within HIV/AIDS-related online support groups. International Journal of Nursing Studies, 2014. 51(7): p. 983-993.	Author 2	28
	103	YES	109	765. Nakikj, D. and L. Mamykina. A park or a highway: Overcoming tensions in designing for socio-emotional and informational needs in online health communities. 2017.	Author 2	29
	104	YES	110	775. Naslund, J.A., et al., The future of mental health care: Peer-To-peer support and social media. Epidemiology and Psychiatric Sciences, 2016. 25(2): p. 113-122.	Author 2	30
