# Supplementary material for: Online Communities as a Driver for Patient Empowerment: Systematic Review
Source: J Med Internet Res. 2021 Feb 9;23(2):e19910. doi: 10.2196/19910 (PMC7902187; doi:10.2196/19910)
Supplement: Multimedia Appendix 6 [file jmir_v23i2e19910_app6.xlsx]

## Sheet: Study Characteristics
Nr in referencelist	Author	Year	Title	Format of reference	Journal	Methodology	Method	Diagnosis	Type of online community	Structure of Online Community	Functions of Online Community	Focus of Patient Empowerment	Type of approach of studying
[37]	Aardoom, J. J., et al.	2014	Internet and patient empowerment in individuals with symptoms of an eating disorder: A cross-sectional investigation of a pro-recovery focused e-community	Article	Eating Behaviors	Quantitative	Questionnaires	Eating disorder	Established OC	Online health forum	Free open access platforms, blogs that offers online support groups	Patient Empowerment	Deductive
[38]	van Uden-Kraan, C. F., et al.	2008	Self-reported differences in empowerment between lurkers and posters in online patient support groups	Article	Journal of Medical Internet Research	Quantitative	Questionnaires answered by 528 respondents	Multi	Established OC	Dutch online support groups	6 out of 19 studied online support groups were private. The rest were open groups. Functionality presented were postings.	Patient Empowerment	Deductive
[39]	van Uden-Kraan, C. F., et al.	2009	Participation in online patient support groups endorses patients’ empowerment.	Article	Patient education and counseling	Quantitative	Questionnaires answered by 528 respondents	Multi	Established OC	Dutch online support groups	Not specified other than the critieria of including online support groups were >30 postings a month	Patient Empowerment	Deductive
[40]	Ammari, T., & Schoenebeck, S.	2015	Networked empowerment on Facebook groups for parents of children with special needs.	Article	Proceedings of the 33rd Annual ACM Conference on Human Factors in Computing Systems	Kvalitativ	Interviews with parents of children with special needs	Children with disabillities	Established OC	Facebook as support fpr parents with disabled children	Facebook group	Other: Networked Empowerment	Inductive
[41]	Batenburg, A., & Das, E.	2014	Emotional approach coping and the effects of online peer-led support group participation among patients with breast cancer: A longitudinal study	Article	Journal of Medical Internet Research	Quantitative	Questionnaires	Breast cancer	Established OC	Online community for women with breast cancer	Forum for breastcancer patients. Unclear exactly what type of forum and wheater it is closed or open.	Other: Wellbeing & Emotional coping	Deductive
[42]	Batenburg, A., & Das, E.	2015	Virtual support communities and psychological well-being: The role of optimistic and pessimistic social comparison strategies.	Journal paper	Journal of Computer-Mediated Communication	Quantitative	Questionnaires	Breast cancer	Established OC	Dutch online 24-hour available peer-led message boards	Breast cancer forum - not specified other than peer-led message boards	Other: Emotional coping	Deductive
[43]	Coulson, N. S. & Shaw, R. L.	2013	Nurturing health-related online support groups: Exploring the experiences of patient moderators	Article	Computers in Human Behavior	Mixed	Online questionnaries and inductive thematic analysis of the answers	Multi	Established OC	Online support groups via Online health forums	Free open access platforms	Patient Empowerment	Inductive
[44]	Fernandes, L. S., Calado, C., & Silva Araujo, C. A.	2018	Social networks and health practices: influence of a diabetes online community on adherence to treatment	Article	Ciência & Saúde Coletiva	Qualitative	Nethnography analysis with principles from WHO and observed and screened post within the online community for 2 months	Diabetes	Established OC	Online patient communities	Making post, liking and comment post	Other: Adherence, but related to patient empowerment	Deductive
[45]	Grosberg, D., et al.	2016	Frequent Surfing on Social Health Networks is Associated With Increased Knowledge and Patient Health Activation	Article	Journal of Medical Internet Research	Quantitative	Cross-sectional survey during different stages. Follow-up questionnaires after 3 months after first questionnaire.	Multi	Established OC	Health social networking site	blogs, forums. support groups. internat mail, chat, information sites diagnos specific etc. Have to register to access the site	Patient Activation	Deductive
[46]	Harkin, L. J., et al.	2017	Navigating cancer using online communities: a grounded theory of survivor and family experiences	Article	J Cancer Surviv	Qualitative	In depth interviews (face, phone or skype) Used constructuvist grounded theory approach for analyzation & interview guide. Thematic analysis.	Cancer	Established OC	Online cancer communties, not specifed which	Not specified	Patient Empowerment	Inductive
[47]	Johnston, A. C. et al.	2013	Online health communities An assessment of the influence of participation on patient empowerment outcomes.	Research paper	Information Technology & People	Mixed	Interviews with moderators and surveys for online community participants	Multi	Established OC	Online health communities within specific platforms	Facebook, and other established such as: Diabetes daily, Daily strength:Depression boards, Yahoo groups, Everyday health: and British lung foundation:	Patient Empowerment	Deductive & Inductive
[48]	Litchman, M. L., Edelman, L. S., & Donaldson, G. W.	2018	Effect of Diabetes Online Community Engagement on Health Indicators: Cross-Sectional Study	Journal Article	JMIR DIABETES	Quantitative	Online survey and binary regression analysis	Diabetes	Established OC	Diabetes online communities	blogs, video, vlogs, discussion boards	Patient Empowerment	Inductive
[49]	Litchman, M. L., Rothwell, E., & Edelman, L.	2018	The diabetes online community: Older adults supporting self-care through peer health	Journal Article	Patient Education and Counseling	Qualitative	Telephone interviews 20 respondents. Content analysis for analysis of interviews.	Diabetes	Established OC	Diabetes online communities and other social media sites	blogs, video, vlogs, discussion boards	Patient Empowerment	Inductive
[50]	Mo, P. K. H, & Coulson, N. S.	2012	Developing a model for online support group use, empowering processes and psychosocial outcomes for individuals living with HIV/AIDS	Article	International Journal of Nursing Studies	Mixed	Surveys with open and closed items & thematic analysis of its answers.	HIV/AIDS	Established OC	Online support groups	All the support groups were public in nature and were active with at least 10 messages posted to the group each week	Patient Empowerment	Deductive
[51]	Mo, P. K. H, & Coulson, N. S.	2014	Are online support groups always beneficial? A qualitative exploration of the empowering and disempowering processes of participation within HIV/AIDS-related online support groups	Article	Psychology & Health	Quantitative	Surveys	HIV/AIDS	Established OC	Online support groups	Not specified	Patient Empowerment	Deductive
[52]	Oh, H. J., & Lee, B.	2012	The Effect of Computer-Mediated Social Support in Online Communities on Patient Empowerment and Doctor–Patient Communication	Journal Article	Health Communication	Quantitative	Questionnaires	Diabetes	Established OC	Online communities computer mediated social support	Not specified other than computer mediated	Patient Empowerment	Deductive
[53]	Petrovcˇicˇ, A., & Petricˇ, G.	2014	Differences in intrapersonal and interactional empowerment between lurkers and posters in health-related online support communities	Article	Computers in Human Behavior	Quantitative	Self-selected web survey	Not specified	Established OC	Health related online support communities (HROSC)	Discussion boards.	Other: Intrapersonal and interactional aspect of psychological empowerment	Deductive
[54]	Pousti, H., Urquhart, C., & Linger, H.	2014	Exploring the Role of Social Media in Chronic Care Management A Sociomaterial Approach	Conference Article	Working Conference on Information Systems and Organizations	Qualitative	Grounded Theory and data collection from focus groups 10 participants, screening of 223 messages from different forums and 9 interviews.	Multi	Established OC	Unspecified	Not specified	Patient Empowerment	Inductive
[55]	Rubenstein, E. L.	2015	Rituals of introduction and revolving roles: Socialization in an online breast cancer community	Article	Library & Information Science Research	Qualitative	A two year ethnographic analysis, compraising archives analysis, particpant observation, and interviews	Breast cancer	Established OC	Open OC that has been active for 15 years	A little bit unspecified but mention that conversation archives could be accessed by non-members. In order to post something you need to be a member/subscribe to the site	Patient Empowerment	Deductive
[56]	Wicks, P., et al.	2012	Perceived benefits of sharing health data between people with epilepsy on an online platform.	Journal paper	Epilepsy & Behavior	Quantitative	Survey in a 14 day period	Epilepsy	Established OC	Open community similiar to patientslikeme	Not specified	Other: Individual, collective empowerment but focus on complaince and adherence to treatment for these two	Deductive
[57]	Zhang, R., Eschler, J., & Reddy, M.	2018	Online support groups for depression in China: Culturally shaped interactions and motivations.	Article	Computer Supported Cooperative Work (CSCW)	Qualitative	Interviews, ethnography online observations of posts. Qualitative analysis.	Depression	Established OC	Online support groups	Not specified	Patient Empowerment	Deductive & Inductive
[58]	Bartlett, Y. K., & Coulson, N. S.	2011	An investigation into the empowerment effects of using online support groups and how this affects health professional/patient communication	Article	Patient Education and Counseling	Quantitative	Questionnaires	Rheumatoid arthritis	Not specified	Forum for asynchronocus communication	Not specified	Patient Empowerment	Inductive
[59]	Brady, E., Segar, J., & Sanders, C.	2017	Accessing support and empowerment online: The experiences of individuals with diabetes.	Article	Health Expectations	Qualitative	Semi-structured interviews	Type 2 diabetes	Not specified	Unspecified	Not specified	Patient Empowerment	Inductive
[60]	Reeves, P. M.	2000	Coping in Cyberspace: The Impact of Internet Use on the Ability of HIV-Positive Individuals to Deal with Their Illness	Journal Article	Journal of Health Communication	Qualitative	Interviews with 10 respondents	HIV	Not specified	Unspecified	Not specified	Patient Empowerment	Inductive
[61]	Santana, S., et al.	2011	Informed citizen and empowered citizen in health: results from an European survey	Journal Article	BMC Family Practice	Quantitative	Computer assisted telephone interviews of web survey and regression analysis of the sample	Not specified	Not specified	Unspecified	Not specified	Patient Empowerment	Deductive
[62]	Seçkin, G.	2011	Informational and decisional empowerment in online health support communities: initial psychometric validation of the Cyber Info-Decisional Empowerment Scale (CIDES) and preliminary data from administration of the scale.	Journal Article	Research on Aging	Quantitative	Questionnaires	Cancer	Not specified	Unspecified	Not specified	Other: Cyber informational and decisional empowerment	Deductive
[63]	Seçkin, G.	2012	Using Hierarchical Multivariate Analysis to Examine Interactions Between Alternative Appraisals of Cancer and Virtual Health Support Among Middle-Aged and Older Internet Users: Predicting Positive Self- Reappraisal After Cancer	Journal short article	Support Care Cancer	Quantitative	Questionnaires & exploratory factor analysis and confirmatory factor analysis	Cancer	Not specified	Unspecified	Not specified	Other: Self-reappriasial	Deductive
[64]	Wentzer, H. S., & Bygholm, A.	2013	Narratives of empowerment and compliance: studies of communication in online patient support groups.	Article	International Journal of Medical Informatics	Qualitative	Qualitative analysis of patient communication in two online groups. The object of study is the total sum of postings during a specific time. The text material was analyzed according to the textual paradigm of Paul Ricoer	Multi	Not specified	COPD forum that is public and Miscarriage group that is also public	Not specified other than social interactions and what is understood as making postings	Other: Cyber informational and decisional empowerment	Deductive
[65]	Allam, A., et al.	2015	The Effect of Social Support Features and Gamification on a Web-Based Intervention for Rheumatoid Arthritis Patients: Randomized Controlled Trial	Article	Journal of Medical Internet Research	Quantitative	Randomized control trial	Rheumatoid arthritis	Designed OC for study	Website that was platform.	Forum, Chat with scheduled sessions. Sessions heald with doctor.	Patient Empowerment	Deductive
[66]	Brighton, L. J., et al.	2018	Taking patient and public involvement online: qualitative evaluation of an online forum for palliative care and rehabilitation research.	Journal paper	Research Involvement and Engagement	Qualitative	Focus groups on an online forum. Both patients and researchers	Cancer	Designed OC for study	Developed online forum	peer-support	Patient Empowerment	Inductive
[67]	Gammon, D., et al.	2017	Shifting Practices Toward Recovery-Oriented Care Through an E-Recovery Portal in Community Mental Health Care: A Mixed-Methods Exploratory Study	Article Explorative study	Journal of Medical Internet Research	Mixed	Participatory design, focus group interviews & questionnaires, forum postings and log-in data	Mental health	Designed OC for study	E-recovery portal	Accessed via personal BANK ID. Online peer support frum, Direct contact with care provider	Patient Empowerment	Inductive
[68]	Geramita E. M., et al.	2018	The Association Between Increased Levels of Patient Engagement With an Internet Support Group and Improved Mental Health Outcomes at 6-Month Follow-Up: Post-Hoc Analyses From a Randomized Controlled Trial	Article	Journal of Medical Internet Research	Quantitative	Randomized controlled trial and Post Hoc Analysis 6 month study - time spent on forum	Mental health	Designed OC for study	Internet support groups via own softwere	Moderated discussion boards, password protected	Patient Engagement	Deductive & Inductive
[69]	Kaplan, K., et al.	2011	Internet peer support for individuals with psychiatric disabilities: A randomized controlled trial	Journal Article	Social Science & Medicine	Quantitative	Randomized control trial	Phychiatric disabilities	Designed OC for study	A list serv (email threads)	A list serv (email threads)	Patient Empowerment	Deductive

## Sheet: Martins lista (Ska bort senare)
Nr in referencelist	Author	Martins numrering
[31]	Aardoom, J. J., et al.	23
[32]	van Uden-Kraan, C. F., et al.	*
[33]	van Uden-Kraan, C. F., et al.	*
[34]	Ammari, T., & Schoenebeck, S.	26
[35]	Batenburg, A., & Das, E.	22
[36]	Batenburg, A., & Das, E.	34
[37]	Coulson, N. S. & Shaw, R. L.	8
[38]	Fernandes, L. S., Calado, C., & Silva Araujo, C. A.	10
[39]	Grosberg, D., et al.	14
[40]	Harkin, L. J., et al.	9
[41]	Johnston, A. C. et al.	13
[42]	Litchman, M. L., Edelman, L. S., & Donaldson, G. W.	24
[43]	Litchman, M. L., Rothwell, E., & Edelman, L.	4
[44]	Mo, P. K. H, & Coulson, N. S.	17
[45]	Mo, P. K. H, & Coulson, N. S.	2
[46]	Oh, H. J., & Lee, B.	33
[47]	Petrovcˇicˇ, A., & Petricˇ, G.	6
[48]	Pousti, H., Urquhart, C., & Linger, H.	29
[49]	Rubenstein, E. L.	5
[50]	Wicks, P., et al.	28
[51]	Zhang, R., Eschler, J., & Reddy, M.	27
[52]	Bartlett, Y. K., & Coulson, N. S.	1
[53]	Brady, E., Segar, J., & Sanders, C.	20
[54]	Reeves, P. M.	21
[55]	Santana, S., et al.	18
[56]	Seçkin, G.	30
[57]	Seçkin, G.	19
[58]	Wentzer, H. S., & Bygholm, A.	7
[59]	Allam, A., et al.	15
[60]	Brighton, L. J., et al.	32
[61]	Gammon, D., et al.	11
[62]	Geramita E. M., et al.	12
[63]	Kaplan, K., et al.	3
